# Supplementary material for: Global analysis of mRNA stability in the archaeon Sulfolobus
Source: Genome Biol. 2006 Oct 26;7(10):R99. doi: 10.1186/gb-2006-7-10-r99 (PMC1794556; doi:10.1186/gb-2006-7-10-r99)
Supplement: Additional data file 1 — A table with mRNA half-life data for 2,064 and 1,582 genes in S. solfataricus and S. acidocaldarius, respectively [file gb-2006-7-10-r99-S1.xls]

## Sheet: Sheet1
Sulfolobus solfataricus						Sulfolobus acidocaldarius
ID	Gene (NCBI RefSeq)	Product (NCBI RefSeq)	Half-life 1	Half-life 2		ID	Gene (NCBI RefSeq)	Product (NCBI RefSeq)	Half-life 1	Half-life 2
SSO0001	-	Hypothetical protein	3.84668	4.32305		Saci_0001	cdc6-3	cell division control protein 6-like protein 3	ND	8.58365
SSO0002	thiD-1	Phosphomethylpyrimidine kinase (thiD-1)	3.80033	3.60185		Saci_0002	-	hypothetical protein	ND	10.4148
SSO0004	rbsK-1	Ribokinase (rbsK-1)	ND	ND		Saci_0003	-	conserved Crenarchaeal protein	4.29165	4.24477
SSO0006	-	Conserved hypothetical protein	3.24751	3.27579		Saci_0004	-	conserved Crenarchaeal protein	10.7399	11.1586
SSO0007	-	Conserved hypothetical protein	ND	ND		Saci_0005	-	hypothetical protein	9.52282	9.91894
SSO0008	-	Transposase, probably IS605-TnpB family	7.52957	8.25206		Saci_0006	-	transcriptional regulator ArsR family	ND	ND
SSO0009	-	Deacetylase, putative	10.2073	10.7063		Saci_0007	-	hypothetical protein	ND	ND
SSO0010	-	X-pro aminopeptidase	4.76524	6.22121		Saci_0008	-	carbon-nitrogen hydrolase	6.51137	6.06426
SSO0011	-	Conserved hypothetical protein	3.94589	4.08171		Saci_0009	nadE	NH(3)-dependent NAD(+) synthetase	ND	ND
SSO5023	-	Hypothetical protein	ND	ND		Saci_0010	-	conserved Archaeal membrane protein	8.13487	8.03963
SSO0012	-	Conserved hypothetical protein	ND	ND		Saci_0011	-	universally conserved protein	ND	20
SSO5027	-	Hypothetical protein	20	ND		Saci_0012	-	conserved Archaeal protein	6.99737	6.54305
SSO0013	-	Hypothetical protein	ND	ND		Saci_0013	nudF	ADP-ribose pyrophosphatase	ND	9.07436
SSO0014	-	Conserved hypothetical protein	16.2197	ND		Saci_0014	-	conserved membrane protein	16.0744	20
SSO0015	-	Conserved hypothetical protein	8.37703	ND		Saci_0015	-	endonuclease IV	3.97202	3.85678
SSO0016	-	Transcription regulator (exsB) related protein	3.2214	3.38281		Saci_0016	-	hypothetical protein	8.39319	6.31311
SSO0017	-	ATP-dependent helicase	3.00867	3.13931		Saci_0017	-	conserved Archaeal protein	20	8.65672
SSO0018	-	Hypothetical protein	3.37414	3.57092		Saci_0018	-	hypothetical protein	ND	ND
SSO0019	moaB	Molybdenum cofactor biosynthesis protein B (moaB)	7.16847	7.43567		Saci_0019	-	conserved Archaeal protein	ND	7.07378
SSO0020	-	Hypothetical protein	20	ND		Saci_0020	-	conserved Archaeal protein	ND	4.05213
SSO0021	soxB-like	Oxidoreductase, soxB-like, putative (soxB-like)	9.10688	ND		Saci_0021	-	hypothetical protein	ND	ND
SSO0022	-	Hypothetical protein	14.4348	20		Saci_0022	-	hypothetical protein	ND	12.8782
SSO0023	-	Conserved hypothetical protein	10.6601	9.47669		Saci_0023	nadA	quinolinate synthetase A	ND	8.46378
SSO0024	-	Conserved hypothetical protein	10.2525	ND		Saci_0024	sufS	selenocysteine lyase	5.07286	4.60475
SSO0025	-	Hypothetical protein	15.9746	20		Saci_0025	-	acetyl-coenzyme A synthetase	ND	ND
SSO0026	purT	Phosphoribosylglycinamide formyltransferase 2 (purT)	ND	ND		Saci_0026	-	conserved Archaeal protein	ND	ND
SSO0028	-	Acetylpolyamine aminohydrolase	12.8631	9.88985		Saci_0027	-	hypothetical protein	ND	6.26564
SSO0029	-	Conserved hypothetical protein	4.33706	4.25375		Saci_0028	-	hypothetical protein	ND	ND
SSO0031	-	Conserved hypothetical protein	3.89395	4.09843		Saci_0029	trxR	thioredoxin reductase	3.67227	3.19999
SSO0032	-	Hypothetical protein	7.35609	ND		Saci_0030	-	hypothetical protein	ND	4.66308
SSO0033	-	Hypothetical protein	ND	ND		Saci_0031	-	conserved Archaeal protein	ND	5.85535
SSO0034	soj	SOJ protein (soj)	5.85676	5.33042		Saci_0032	-	hypothetical protein	ND	ND
SSO0035	-	Conserved hypothetical protein	5.10878	5.7808		Saci_0033	-	hypothetical protein	ND	ND
SSO0036	-	Hypothetical protein	7.40808	ND		Saci_0034	-	hypothetical protein	ND	20
SSO0037	-	Hypothetical protein	5.49568	5.55758		Saci_0035	-	conserved Crenarchaeal protein	9.67484	8.06665
SSO0038	-	Conserved hypothetical protein	ND	20		Saci_0036	-	hypothetical protein	ND	ND
SSO0039	-	Conserved hypothetical protein	17.2908	14.5864		Saci_0037	-	hypothetical protein	ND	20
SSO0040	-	First ORF in transposon ISC1078	ND	ND		Saci_0038	-	hypothetical protein	ND	3.65118
SSO0041	-	Second ORF in transposon ISC1078	ND	ND		Saci_0039	-	hypothetical protein	6.00682	6.06978
SSO0042	-	Second ORF in transposon ISC1234	ND	ND		Saci_0040	-	conserved Archaeal protein	ND	11.7808
SSO0043	-	First ORF in transposon ISC1234	ND	ND		Saci_0041	-	thioredoxin	5.38278	ND
SSO0044	doxB	Heme bearing subunit I of the terminal oxidase (doxB)	4.31252	4.56001		Saci_0042	-	conserved Archaeal protein	8.69105	9.40139
SSO0045	doxC	Terminal oxidase, subunit (doxC)	4.69199	4.89408		Saci_0043	-	phosphoglycerate mutase	20	16.1116
SSO5098	doxE	Terminal oxidase, small hydrophobic subunit (doxE)	5.00226	5.01704		Saci_0044	-	conserved Archaeal protein	ND	5.09986
SSO0046	-	Conserved hypothetical protein	20	20		Saci_0045	-	hypothetical protein	ND	ND
SSO0048	-	Transcriptional regulator, putative	6.13096	7.65644		Saci_0046	-	conserved Archaeal protein	ND	ND
SSO0049	-	Conserved hypothetical protein	20	20		Saci_0047	-	nucleoside hydrolase	ND	20
SSO0050	paaF-1	Enoyl CoA hydratase (paaF-1)	14.4814	20		Saci_0048	-	ferric uptake regulation protein	ND	20
SSO0051	-	Conserved hypothetical protein	20	20		Saci_0049	-	hypothetical protein	ND	ND
SSO0053	-	ABC transporter, ATP binding protein	4.59231	5.19679		Saci_0050	nurA	putative 5'-3' nuclease	ND	ND
SSO0052	hypE	Hydrogenase expression/formation protein (hypE)	ND	6.57974		Saci_0051	rad50	DNA double-strand break repair rad50 ATPase	ND	ND
SSO0054	-	Conserved hypothetical protein	9.33305	14.0473		Saci_0052	mre11	DNA double-strand break repair Mre11 nuclease	ND	ND
SSO0055	-	Hypothetical protein	20	20		Saci_0053	-	conserved Archaeal protein	ND	ND
SSO0057	-	Hypothetical protein	20	ND		Saci_0054	-	hypothetical protein	4.39765	3.94114
SSO0060	gnptA	UDP-N-acetylglucosamine--dolichyl-phosphate N-acetylglucosaminephosphotransferase (gnptA)	4.29317	4.88897		Saci_0055	-	hypothetical protein	ND	ND
SSO0061	gdS-1	Geranylgeranyl pyrophosphate synthetase (gdS-1)	4.16027	4.49112		Saci_0057	-	conserved Archaeal protein	ND	4.23668
SSO0063	-	FMN-dependent dehydrogenase, conserved hypothetical	3.21084	3.41728		Saci_0058	bas1	conserved Archaeal 2-cys peroxiredoxin	4.49282	5.36144
SSO0064	-	Conserved hypothetical protein	3.15156	ND		Saci_0059	-	conserved Archaeal protein	9.47321	6.93398
SSO0065	-	Hypothetical protein	2.8776	ND		Saci_0060	-	hypothetical protein	7.5314	6.05814
SSO0066	-	Conserved hypothetical protein	2.50569	ND		Saci_0061	-	conserved Archaeal protein	20	9.61071
SSO0067	rps2AB	SSU ribosomal protein S2AB (rps2AB)	ND	2.83513		Saci_0062	-	methylmalonyl-CoA mutase C-terminal domain/subunit	ND	11.1773
SSO5140	rpoN	DNA-directed RNA polymerase, subunit N (rpoN)	ND	2.92851		Saci_0064	-	conserved DNA-binding protein 7e	ND	ND
SSO0068	rps9AB	SSU ribosomal protein S9AB (rps9AB)	2.80702	ND		Saci_0065	-	hypothetical protein	ND	ND
SSO0069	rpl13AB	LSU ribosomal protein L13AB (rpl13AB)	ND	ND		Saci_0067	lysS	lysyl-tRNA synthetase type II	ND	3.34802
SSO0070	rpl18E	LSU ribosomal protein L18E (rpl18E)	ND	2.55451		Saci_0068	-	hypothetical protein	ND	ND
SSO0071	rpoD	DNA-directed RNA polymerase, subunit D (rpoD)	2.3698	2.42933		Saci_0069	-	conserved Archaeal protein	ND	ND
SSO0072	rps11AB	SSU ribosomal protein S11AB (rps11AB)	ND	ND		Saci_0070	-	hypothetical protein	20	20
SSO0073	rps4AB	SSU ribosomal protein S4AB (rps4AB)	ND	ND		Saci_0071	-	conserved Archaeal protein	11.5704	10.7488
SSO0074	rps13AB	SSU ribosomal protein S13AB (rps13AB)	3.10494	2.85945		Saci_0072	-	conserved Archaeal protein	ND	7.77702
SSO0076	-	Conserved hypothetical protein	ND	ND		Saci_0073	-	acetyltransferase	20	20
SSO0077	-	Hypothetical protein	ND	ND		Saci_0074	-	DNA polymerase B3	ND	ND
SSO0078	tyrS	Tyrosyl-tRNA synthetase (tyrS)	3.79358	4.01709		Saci_0075	-	conserved Archaeal protein	ND	ND
SSO0079	dnaG	Bacterial-like DNA primase (dnaG)	3.66281	3.89585		Saci_0076	tys1	tyrosyl-tRNA synthetase	ND	ND
SSO0081	dpo3	DNA polymerase III (DNA polymerase B3) (pfu polymerase)	7.40662	10.8745		Saci_0077	-	hypothetical protein	ND	ND
SSO0082	-	N-terminal acetyltransferase complex ard1 subunit	20	ND		Saci_0078	-	conserved Archaeal protein	4.45281	3.90904
SSO0083	pelA	Cell division protein pelota homolog (pelA)	6.39817	7.1137		Saci_0079	-	conserved Archaeal protein	ND	5.36575
SSO0084	-	Conserved hypothetical protein	5.52199	5.12538		Saci_0080	-	30S ribosomal protein S13P	3.97861	3.55513
SSO0085	-	Conserved hypothetical protein	3.78105	4.16615		Saci_0081	-	30S ribosomal protein S4P	ND	ND
SSO0086	-	Conserved hypothetical protein	4.17071	4.40623		Saci_0082	-	30S ribosomal protein S11P	ND	2.90711
SSO0087	-	Conserved hypothetical protein	7.6014	9.74643		Saci_0083	rpoD	DNA-directed RNA polymerase subunit D	ND	2.91474
SSO0090	lysS	Lysyl-tRNA synthetase (lysS)	4.06681	4.37734		Saci_0084	-	50S ribosomal protein L18E	3.32453	2.8585
SSO0091	rpl7AE	LSU ribosomal protein L7AE (rpl7AE)	ND	ND		Saci_0085	-	50S ribosomal protein L13P	ND	2.79603
SSO0093	gltX	Glutamyl-tRNA synthetase (gltX)	3.38546	3.48486		Saci_0086	-	30S ribosomal protein S9P	3.48642	ND
SSO0094	-	Conserved hypothetical protein	4.56535	ND		Saci_0087	-	DNA-directed RNA polymerase subunit N	ND	ND
SSO0095	-	Conserved hypothetical protein	6.82503	8.44706		Saci_0088	-	30S ribosomal protein S2P	3.27214	2.79459
SSO0097	-	Conserved hypothetical protein	3.76824	3.412		Saci_0089	-	conserved Archaeal protein	3.50905	3.01871
SSO0098	-	Methionine aminopeptidase 2	5.01231	5.27028		Saci_0090	-	hypothetical protein	ND	ND
SSO0099	-	Conserved hypothetical protein	4.43198	4.70374		Saci_0091	-	isopentenyl-diphosphate delta-isomerase	ND	3.94114
SSO0100	pheS	Phenylalanyl-tRNA synthetase alpha subunit (pheS)	3.2136	3.51941		Saci_0092	gds	geranylgeranyl pyrophosphate synthetase	4.86356	4.60581
SSO0101	pheT	Phenylalanyl-tRNA synthetase beta subunit (pheT)	3.45132	ND		Saci_0093	-	UDP-N-acetylglucosamine-dolichyl-phosphate N-acetylglucosaminephosphotransferase	4.35298	4.80229
SSO0102	-	Esterase, tropinesterase related protein	3.6186	ND		Saci_0094	pgmB	beta-phosphoglucomutase	8.0801	7.61902
SSO0103	cinA	Competence damage protein (cinA)	8.74773	9.8067		Saci_0097	cbaA	cytochrome c oxidase polypeptide I	ND	5.53657
SSO0104	aspB-1	Aspartate aminotransferase (aspB-1)	4.1162	4.24545		Saci_0098	-	hypothetical protein	7.81184	ND
SSO0106	-	Hypothetical protein	10.9317	ND		Saci_0099	-	conserved membrane protein	ND	ND
SSO0107	-	Conserved hypothetical protein	7.53736	9.79301		Saci_0100	-	conserved Archaeal protein	ND	ND
SSO0108	-	Hypothetical protein	4.89818	5.94222		Saci_0101	-	hypothetical protein	ND	ND
SSO0109	-	Conserved hypothetical protein	4.97649	5.02843		Saci_0102	lrs14	Lrs14	ND	3.96746
SSO0110	-	Conserved hypothetical protein	5.24405	5.75358		Saci_0103	-	conserved Archaeal protein	15.0691	16.2688
SSO0111	-	Hypothetical protein	5.9275	6.52922		Saci_0104	-	hypothetical protein	ND	18.2258
SSO0112	-	ATP-dependent helicase	ND	ND		Saci_0105	-	hypothetical protein	7.43066	7.41562
SSO0114	-	Conserved hypothetical protein	6.81444	7.33941		Saci_0106	moeA	molybdopterin biosynthesis protein	ND	5.96479
SSO0115	-	Hypothetical protein	20	20		Saci_0107	-	hypothetical protein	ND	13.9242
SSO0116	ntH-1	DNA endonuclease III, probable (ntH-1)	19.7651	20		Saci_0108	-	hypothetical protein	ND	ND
SSO5209	-	Conserved hypothetical protein	11.3697	ND		Saci_0109	-	hypothetical protein	20	17.182
SSO0117	-	Hypothetical protein	ND	ND		Saci_0110	-	hypothetical protein	ND	ND
SSO0118	-	Hypothetical protein	7.35332	ND		Saci_0111	-	hypothetical protein	18.7932	20
SSO0119	-	Conserved hypothetical protein	ND	4.56213		Saci_0112	-	iron dependent repressor	20	20
SSO0120	gspE-1	Type II secretion system protein, virB homolog (gspE-1)	4.97796	5.81822		Saci_0113	-	MOFRL family protein	20	20
SSO0121	-	Hypothetical protein	15.4609	15.6985		Saci_0114	cysT	sulfate transport system permease	ND	ND
SSO0122	sun-2	Sun (fmu) protein (sun-2)	20	20		Saci_0116	-	hypothetical protein	20	20
SSO0123	-	Hypothetical protein	ND	ND		Saci_0117	tpiA	triosephosphate isomerase P	ND	ND
SSO0124	-	Conserved hypothetical protein	7.69926	7.29613		Saci_0118	-	conserved Archaeal protein	ND	20
SSO0125	ubiA-1	4-hydroxybenzoate octaprenyltransferase (ubiA-1)	5.37289	5.3805		Saci_0119	-	hypothetical protein	ND	ND
SSO0127	leuA-1	2-isopropylmalate synthase, putative (leuA-1)	3.84179	3.81689		Saci_0120	-	conserved Archaeal esterase	ND	4.20579
SSO0128	-	Iron (III) ABC transporter, periplasmic-binding protein, putative	10.6614	14.164		Saci_0121	nudT	7,8-dihydro-8-oxoguanine triphosphatase	ND	ND
SSO0129	cbiG	Cobalamin biosynthesis protein G (cbiG)	20	20		Saci_0122	fumC	fumarate hydratase class II	3.41479	3.38008
SSO0131	-	Conserved hypothetical protein	ND	ND		Saci_0123	-	hypothetical protein	6.95761	6.92039
SSO0132	-	Hypothetical protein	20	ND		Saci_0124	-	hypothetical protein	7.83632	8.3414
SSO0133	-	First ORF in transposon ISC1212	ND	ND		Saci_0125	-	conserved membrane protein	8.49179	ND
SSO0134	-	Second ORF in transposon ISC1212	ND	ND		Saci_0127	-	hypothetical protein	ND	5.99159
SSO0137	-	Partial transposase ISC1359	ND	ND		Saci_0128	-	conserved Archaeal protein	ND	8.77702
SSO0138	-	Hypothetical protein	5.37697	5.72736		Saci_0129	-	exonuclease	7.16191	7.03727
SSO0140	-	Primase (Carboxy-end fragment)	4.65593	5.41287		Saci_0130	-	hypothetical protein	ND	6.74231
SSO0141	-	Transposase ISC1439	ND	ND		Saci_0131	-	hypothetical protein	4.60276	3.86821
SSO0142	-	Primase (Amino-end Fragment)	9.39223	8.74588		Saci_0132	-	hypothetical protein	ND	ND
SSO0143	-	SSV1 integrase fragment homolog (orf D-335)	15.3778	20		Saci_0133	lrs14	Lrs14	ND	6.33644
SSO0144	arsB	Arsenite transport protein (arsB)	19.8242	20		Saci_0134	-	conserved Crenarchaeal protein	20	20
SSO0147	-	Hypothetical protein	20	20		Saci_0135	dkgA	2,5-diketo-D-gluconic acid reductase A	4.49787	4.07829
SSO0149	-	Conserved hypothetical protein	5.40144	5.77325		Saci_0136	lpdV	dihydrolipoamide dehydrogenase	5.09223	4.33995
SSO0150	-	Hypothetical protein	6.57515	6.03072		Saci_0137	thiC	thiamine biosynthesis protein	3.70401	3.25874
SSO0151	hpS-1	D-arabino 3-hexulose 6-phosphate formaldehyde lyase (hpS-1)	3.61111	3.74538		Saci_0138	-	hypothetical protein	5.32356	6.55807
SSO0152	-	Hypothetical protein	9.56087	10.7087		Saci_0139	-	hypothetical protein	10.514	ND
SSO0154	-	Hypothetical protein	17.5956	16.6677		Saci_0140	-	hypothetical protein	4.03995	4.50044
SSO0155	argC	N-acetyl-gamma-glutamyl-phosphate reductase (argC)	3.4382	3.74579		Saci_0141	-	conserved Archaeal protein	5.38762	4.71178
SSO0156	argB	Acetylglutamate kinase (argB)	3.50265	3.71988		Saci_0144	-	conserved membrane protein	14.8638	12.1678
SSO0157	-	Transcriptional regulator	3.42214	3.68181		Saci_0145	-	thioesterase	5.92145	4.99291
SSO5317	-	Conserved hypothetical protein	3.9695	3.93644		Saci_0146	-	hypothetical protein	ND	ND
SSO0159	rimK-1	Ribosomal protein S6 modification protein (rimK-1)	3.54496	3.76347		Saci_0147	-	conserved Archaeal protein	ND	4.38211
SSO0160	argD	Acetylornithine aminotransferase (argD)	3.43221	3.486		Saci_0148	-	conserved Archaeal protein	7.89406	7.54809
SSO0162	-	Conserved hypothetical protein	3.63014	3.78287		Saci_0149	npx	NADH peroxidase	5.35062	4.52181
SSO0163	-	Undecaprenyl diphosphate synthase	5.51745	5.37032		Saci_0150	-	hypothetical protein	2.89776	2.88046
SSO0164	rps8E	LSU ribosomal protein S8E (rps8E)	ND	5.05119		Saci_0151	-	bifunctional phosphoglucose isomerase/phosphomannose isomerase	ND	2.877
SSO0165	-	Hypothetical protein	4.49399	4.92697		Saci_0152	cysRS	cysteinyl-tRNA synthetase	ND	ND
SSO0166	galE-2	UDP-glucose 4-epimerase (galE-2)	8.10506	7.71154		Saci_0153	-	ADP-ribose pyrophosphatase	4.64337	3.76836
SSO0167	-	Methyl coenzyme M reductase system, component A2 homolog	7.2104	ND		Saci_0154	-	conserved membrane protein	5.38278	4.56933
SSO0168	-	Hypothetical protein	6.88382	ND		Saci_0155	gdhA	glutamate dehydrogenase	3.22986	3.22563
SSO0169	-	Hypothetical protein	6.53882	6.30773		Saci_0156	-	conserved Archaeal membrane protein	ND	4.22207
SSO0170	ilvB-1	Acetolactate synthase large subunit homolog (ilvB-1)	ND	3.76002		Saci_0157	-	hypothetical protein	7.8951	7.42204
SSO0171	-	Conserved hypothetical protein	ND	ND		Saci_0158	-	short chain dehydrogenase	ND	ND
SSO5336	rpl40E	LSU ribosomal protein L40E (rpl40E)	5.16611	ND		Saci_0159	-	uracil DNA glycosylase superfamily protein	8.69483	15.2013
SSO0172	-	Conserved hypothetical protein	ND	ND		Saci_0160	-	hypothetical protein	ND	ND
SSO0173	aspS	Aspartyl-tRNA synthetase (aspS)	3.06923	3.12772		Saci_0161	-	iron dependent repressor	6.04677	6.41572
SSO0174	-	Conserved hypothetical protein	ND	ND		Saci_0162	-	dihydrodipicolinate synthetase	ND	ND
SSO0175	-	Conserved hypothetical protein	ND	6.31282		Saci_0164	-	conserved membrane protein	20	20
SSO5343	-	Conserved hypothetical protein	ND	3.79395		Saci_0165	-	hypothetical protein	ND	ND
SSO5345	EF1B	Translation elongation factor EF-1, beta subunit (EF1B)	3.44669	ND		Saci_0166	-	aldehyde dehydrogenase	4.32693	ND
SSO0176	-	AAA family ATPase	3.66997	3.75874		Saci_0167	-	hypothetical protein	20	20
SSO0179	rad2	DNA repair endo/exonuclease FEN-1 (RAD2) (rad2)	3.62971	3.70034		Saci_0168	-	CoA-binding protein	4.65345	5.04116
SSO0180	-	Glutamyl-tRNA reductase	6.26251	6.7075		Saci_0169	-	hypothetical membrane protein	ND	ND
SSO0181	-	Delta-aminolevulinic acid dehydratase	4.31912	4.59147		Saci_0171	rpoM	DNA-directed RNA polymerase subunit M	ND	ND
SSO0182	hemL	Glutamate-1-semialdehyde aminotransferase (hemL)	3.29553	3.36976		Saci_0172	-	hypothetical protein	6.5792	4.27076
SSO0183	-	Porphobilinogen deaminase	ND	ND		Saci_0173	rpoL	DNA-directed RNA polymerase subunit L	ND	4.65115
SSO0184	-	Uroporphyrinogen III synthase, putative	4.54057	ND		Saci_0174	-	conserved Archaeal protein	6.25348	5.2133
SSO0185	-	Hypothetical protein	3.93605	3.71793		Saci_0175	-	diphthamide synthesis protein	ND	4.84691
SSO0186	soxA-like	Sarcosine oxidase, subunit alpha related (soxA), putative (soxA-like)	2.85777	3.1603		Saci_0176	-	50S ribosomal protein L10E	4.63942	4.41143
SSO0187	soxB-like	Sarcosine oxidase, subunit beta (soxB-like)	3.79811	4.03496		Saci_0177	-	hypothetical protein	4.52466	4.34498
SSO0188	-	Conserved hypothetical protein	ND	ND		Saci_0178	-	conserved membrane protein	ND	ND
SSO0189	lig	DNA ligase (polydeoxyribonucleotide synthase (ATP)) (lig)	3.679	4.02781		Saci_0179	-	dinucleotide-utilizing enzymes	6.58498	6.75978
SSO0190	dcD-1	Deoxycytidine triphosphate deaminase (dcD-1)	4.83972	5.0623		Saci_0180	-	thiamine diphosphate-binding domain transketolase	ND	3.80879
SSO0191	-	Conserved hypothetical protein	6.50718	6.80423		Saci_0181	-	pyridine-binding domain transketolase	4.031	3.72693
SSO0192	-	Glutaredoxin related protein	3.39609	3.77566		Saci_0182	-	chorismate mutase/prephenate dehydrogenase	ND	ND
SSO0193	-	Conserved hypothetical protein	6.06154	6.43042		Saci_0183	aroA	2-dehydro-3-deoxyphosphooctonate aldolase	ND	ND
SSO0194	-	Conserved hypothetical protein	ND	ND		Saci_0184	aroB	3-dehydroquinate synthase	ND	ND
SSO0195	-	Membrane conserved hypothetical protein	6.21506	ND		Saci_0185	aroE	shikimate/quinate 5-dehydrogenase	ND	ND
SSO0197	-	Conserved hypothetical protein	7.50679	7.37799		Saci_0186	aroC	chorismate synthase	ND	4.65693
SSO0198	-	Conserved hypothetical protein	5.10422	6.48807		Saci_0187	aroK	shikimate kinase	7.02358	ND
SSO0199	maT	S-adenosylmethionine synthetase (maT)	ND	ND		Saci_0188	aroA	3-phosphoshikimate 1-carboxyvinyltransferase	ND	ND
SSO5410	snRNP-1	Small nuclear riboprotein protein (snRNP-1)	2.71382	ND		Saci_0189	aroD	3-dehydroquinate dehydratase	13.7311	8.71582
SSO0200	-	Hypothetical protein	ND	ND		Saci_0190	-	hypothetical protein	ND	ND
SSO0201	pyrG	CTP synthetase (UTP-ammonia lyase) (pyrG)	4.02244	4.63606		Saci_0191	-	hypothetical protein	ND	6.30979
SSO0202	hpS-2	D-arabino 3-hexulose 6-phosphate formaldehyde lyase (hpS-2)	3.81299	3.49019		Saci_0192	-	XPD/Rad3 related DNA helicase	11.6785	10.6025
SSO0203	-	Conserved hypothetical protein	4.97932	5.13828		Saci_0193	-	conserved Crenarchaeal protein	ND	ND
SSO0205	-	Conserved hypothetical protein	ND	ND		Saci_0194	-	hypothetical protein	5.26702	4.73372
SSO0206	-	Conserved hypothetical protein	ND	ND		Saci_0195	sodF	[Fe] superoxide dismutase	3.34436	3.17544
SSO0207	pmM	Phosphomannomutase (pmM)	3.75878	4.31463		Saci_0196	mpg1	mannose-1-phosphate guanyltransferase	ND	8.31136
SSO0210	dfp	DNA/pantothenate metabolism flavoprotein (dfp)	3.51907	3.77923		Saci_0197	-	hypothetical protein	ND	ND
SSO0209	-	Acetyltransferase, putative	4.5896	4.7039		Saci_0198	-	hypothetical protein	6.14398	6.70838
SSO0212	-	Conserved hypothetical protein	ND	ND		Saci_0199	-	short chain dehydrogenase	ND	ND
SSO0213	-	Conserved hypothetical protein	7.68713	ND		Saci_0200	-	hypothetical protein	8.11397	6.4502
SSO0214	-	Conserved hypothetical protein	ND	ND		Saci_0201	-	conserved Archaeal membrane protein	ND	ND
SSO0215	rps10AB	SSU ribosomal protein S10AB (rps10AB)	3.43243	3.14273		Saci_0202	-	hypothetical membrane protein	ND	ND
SSO0216	tuF-1	Elongation factor 1-alpha (elongation factor tu) (EF-tu) (tuF-1)	ND	ND		Saci_0203	-	hypothetical protein	8.72391	7.79015
SSO0217	rpS7AB	SSU ribosomal protein S7AB (rpS7AB)	3.66871	3.84536		Saci_0204	-	parA ATPase	7.0442	6.43844
SSO0218	-	Conserved hypothetical protein	12.7015	15.1718		Saci_0205	-	hypothetical protein	3.90888	4.05076
SSO0219	rpS12AB	SSU ribosomal protein S12AB (rpS12AB)	3.17413	3.56666		Saci_0206	glcD	glycolate oxidase subunit	3.52513	3.60771
SSO0220	nusA	Transcription termination factor nusA homolog, putative (nusA)	3.29693	3.69054		Saci_0207	-	FAD-binding domain protein	ND	ND
SSO0221	rpl30E	LSU ribosomal protein L30E (rpl30E)	ND	3.59613		Saci_0208	korB	2-oxoglutarate synthase subunit B	4.04268	3.7108
SSO0223	rpoA2	DNA-directed RNA polymerase, subunit A'' (rpoA2)	2.76191	2.99905		Saci_0209	korA	2-oxoacid-ferredoxin oxidoreductase, alfa domain	3.45609	3.32373
SSO0225	rpoA1	DNA-directed RNA polymerase, subunit A' (rpoA1)	2.73817	ND		Saci_0210	-	hypothetical protein	7.11098	6.74306
SSO0227	rpoB1	DNA-directed RNA polymerase, subunit B' (rpoB1)	3.51196	ND		Saci_0211	-	hypothetical protein	5.46068	4.79538
SSO3254	rpoB2	DNA-directed RNA polymerase, subunit B'' (rpoB2)	3.14198	3.25687		Saci_0212	-	CBS domain protein	5.05576	4.71808
SSO5468	rpoH	DNA-directed RNA polymerase, subunit H (rpoH)	3.46982	ND		Saci_0213	-	histone deacetylase	20	20
SSO0228	infB	Translation initiation factor IF2 homolog (infB)	3.91483	3.91951		Saci_0214	purT	phosphoribosylglycinamide formyltransferase 2	3.8967	3.80251
SSO0230	ndk	Nucleoside diphosphate kinase (NDP kinase) (ndk)	4.18255	ND		Saci_0215	-	hypothetical protein	ND	16.0169
SSO5478	rpl24E	LSU ribosomal protein L24E (rpl24E)	4.63874	ND		Saci_0216	-	conserved Archaeal membrane protein	20	20
SSO5479	rps28E	SSU ribosomal protein S28E (rps28E)	3.18324	3.43808		Saci_0217	-	conserved Archaeal protein	ND	8.89675
SSO0231	upP	Uracil phosphoribosyltransferase (upP)	3.19149	3.0621		Saci_0218	-	hypothetical protein	ND	ND
SSO0232	gatB-1	Glutamyl-tRNA -Gln amidotransferase, subunit B (gatB-1)	2.79352	2.94747		Saci_0219	-	conserved Archaeal protein	19.9558	20
SSO0233	-	Conserved hypothetical protein	2.76041	3.07476		Saci_0220	-	hypothetical protein	6.16672	6.53877
SSO0234	-	Hypothetical protein	3.19992	3.21341		Saci_0221	moaB	molybdopterin-binding domain protein	ND	ND
SSO0235	-	Conserved hypothetical protein	ND	ND		Saci_0222	-	conserved membrane protein	ND	ND
SSO0237	thiL	Thiamine monophosphate kinase, putative (thiL)	20	20		Saci_0223	-	conserved Archaeal protein	ND	ND
SSO0240	purB	Adenylosuccinate lyase (adenylosuccinase)(ASL) (purB)	3.22981	3.41148		Saci_0224	-	conserved Archaeal protein	ND	ND
SSO0239	-	Conserved hypothetical protein	3.67356	3.55221		Saci_0225	-	2-keto-3-deoxygluconate/2-keto-3-deoxy-6-phospho gluconate aldolase	4.77644	4.7397
SSO0241	-	Conserved hypothetical protein	3.19435	3.54206		Saci_0226	kdgK	2-keto-3-deoxygluconate kinase	4.34102	ND
SSO0242	purA	Adenylosuccinate synthase (IMP--aspartate ligase) (purA)	3.64599	3.81033		Saci_0227	-	glyceraldehyde-3-phosphate dehydrogenase	3.88937	3.83655
SSO0244	-	Conserved hypothetical protein	3.5505	3.70406		Saci_0228	-	hypothetical protein	ND	ND
SSO0245	nirD	Heme biosynthesis nirD related protein (nirD)	5.95432	5.49904		Saci_0229	-	hypothetical protein	ND	ND
SSO0246	pheA	Probable chorismate mutase (CM)/prephenate dehydratase (PDT) (pheA)	10.8942	16.0072		Saci_0230	-	conserved Archaeal protein	ND	ND
SSO0248	tdcB	Threonine dehydratase catabolic (threonine deaminase) (tdcB)	6.64592	5.77813		Saci_0231	-	hypothetical protein	3.85192	3.88474
SSO0249	hit	HIT-like protein, hypothetical (hit)	10.7652	8.14753		Saci_0232	-	hypothetical protein	ND	6.09692
SSO0250	radA	DNA repair protein radA (radA)	ND	7.64548		Saci_0233	-	conserved membrane protein	5.95791	7.67653
SSO0251	-	Hypothetical protein	6.35709	ND		Saci_0236	-	conserved Archaeal protein	ND	8.51543
SSO0252	-	Proliferating-cell nucleolar antigen p120 homolog	5.64463	4.74747		Saci_0237	-	conserved Archaeal protein	7.56368	7.7489
SSO0253	cyaB	Adenylate cyclase, cyaB-type, putative (cyaB)	ND	4.69337		Saci_0238	-	short chain dehydrogenase	ND	ND
SSO0254	-	Conserved hypothetical protein	7.07903	7.63904		Saci_0239	-	haloacid dehalogenase-like hydrolase	2.72261	3.14679
SSO0255	-	Nicotinamide mononucleotide adenylyltransferase, putative	8.43399	ND		Saci_0240	-	conserved Archaeal protein	ND	ND
SSO0256	-	Conserved hypothetical protein	ND	ND		Saci_0241	-	conserved Archaeal membrane protein	ND	ND
SSO0257	cdc6-1	Cell division control 6/orc1 protein homolog (cdc6-1)	ND	14.1432		Saci_0242	czcD	cation efflux integral membrane protein	ND	ND
SSO0258	-	Conserved hypothetical protein	ND	ND		Saci_0243	cisY	citrate synthase	ND	3.7069
SSO5522	-	Regulatory protein, AsnC family, putative	5.71892	7.02769		Saci_0244	-	carboxyvinyl-carboxyphosphonate phosphorylmutase	4.22367	4.08858
SSO0259	-	Conserved hypothetical protein	7.69794	8.30991		Saci_0245	-	MmgE family protein	4.756	3.85356
SSO0260	-	Conserved hypothetical protein	13.0324	ND		Saci_0246	-	lactate/malate dehydrogenase	ND	3.19369
SSO0261	-	Conserved hypothetical protein	18.3069	20		Saci_0247	-	D-isomer specific 2-hydroxyacid dehydrogenase	ND	3.03106
SSO0262	-	Integrase, probable( amino-end fragment)	ND	ND		Saci_0248	-	conserved Archaeal protein	20	16.7316
SSO0264	-	Conserved hypothetical protein	6.08821	ND		Saci_0249	-	conserved Archaeal aspartate aminotransferase	ND	ND
SSO0265	-	DNA modification methylase, type II R/M system	5.92634	7.05559		Saci_0250	-	NADH dehydrogenase	ND	5.284
SSO0266	tfE	Transcription Factor E (TFE), TFIIE alpha subunit homolog (tfE)	7.84464	7.74553		Saci_0251	-	membrane protein	ND	ND
SSO0267	-	Conserved hypothetical protein	6.56828	6.4176		Saci_0252	leuD	3-isopropylmalate dehydratase small subunit	3.8748	3.55029
SSO0269	hflX	GTP-binding protein (hflX)	9.56271	8.83144		Saci_0253	leu2	3-isopropylmalate dehydratase large subunit	3.90888	3.5139
SSO0270	MBP-like	Multiprotein Bridging Factor (MBP-like), putative (MBP-like)	4.40774	4.43671		Saci_0254	-	translocase 6TM	ND	5.55863
SSO0271	-	AAA family ATPase	4.52544	4.36783		Saci_0255	-	hypothetical protein	ND	ND
SSO5542	-	Conserved hypothetical protein	4.437	4.57615		Saci_0256	-	conserved Archaeal protein	3.84304	3.93287
SSO0273	-	Hypothetical protein	4.58031	4.82698		Saci_0257	-	ABC transporter	3.67677	3.78
SSO5544	-	Hypothetical protein	3.73954	3.81923		Saci_0258	-	ABC transporter	3.87931	3.95386
SSO0274	tgtA	Queuine/archaeosine-tRNA -ribosyltransferase (tgtA)	4.61779	4.63912		Saci_0260	pycA	pyruvate carboxylase subunit A	ND	ND
SSO0276	-	Hypothetical protein	6.08911	6.26157		Saci_0261	-	hypothetical protein	ND	ND
SSO0277	rpoG	DNA-directed RNA polymerase, subunit G (rpoG)	10.3118	15.3947		Saci_0262	pccB	propionyl-CoA carboxylase beta chain	4.8969	3.45562
SSO0278	-	Proteasome subunit	7.65655	8.52268		Saci_0263	-	DNA helicase	3.47129	3.45144
SSO0279	hisS	Histidyl-tRNA synthetase (hisS)	5.52032	5.45131		Saci_0264	-	hypothetical protein	ND	4.15483
SSO0281	-	Hypothetical protein	7.59732	ND		Saci_0265	-	phosphate transporter	7.60008	ND
SSO0280	-	Hypothetical protein	7.56798	7.97777		Saci_0266	-	conserved Archaeal protein	ND	ND
SSO0282	thsB	Thermosome beta subunit(thermophilic factor 55) (ring complex beta subunit)(chaperonin beta subunit) (thsB)	ND	3.32214		Saci_0267	-	hypothetical protein	ND	3.91286
SSO0283	-	Conserved hypothetical protein	11.6023	ND		Saci_0268	-	hypothetical protein	20	ND
SSO0284	-	Hypothetical protein	4.61303	5.31492		Saci_0269	-	putative inactivated transposase	16.5991	ND
SSO5559	-	Hypothetical protein	4.18216	4.53263		Saci_0270	-	conserved Archaeal protein	5.38665	5.16439
SSO5561	rps17E	SSU ribosomal protein S17E (rps17E)	3.82201	ND		Saci_0271	-	hypothetical protein	4.1329	3.93881
SSO0286	-	Conserved hypothetical protein	ND	ND		Saci_0272	rbsK	ribokinase	ND	ND
SSO0287	-	RNase L inhibitor	5.10291	6.12554		Saci_0273	thiD	phosphomethylpyrimidine kinase	4.09091	4.43819
SSO0288	-	Integrase, probable (fragment)	ND	ND		Saci_0274	-	hypothetical protein	3.46647	3.68821
SSO0290	-	Inorganic phosphate permease related protein	6.14253	5.22622		Saci_0275	-	N-acetylglucosaminyltransferase	ND	3.59474
SSO0291	rpoM-1	DNA-directed RNA polymerase, subunit M (rpoM-1)	5.22574	4.84507		Saci_0276	-	hypothetical protein	ND	ND
SSO5576	rpoM-like	DNA-directed RNA polymerase, putative subunit M (rpoM-like)	4.64141	4.43415		Saci_0277	-	conserved Archaeal protein	ND	ND
SSO5577	rpoL	DNA-directed RNA polymerase, subunit L (rpoL)	4.08507	ND		Saci_0278	-	conserved Archaeal membrane protein	6.06695	6.10436
SSO0292	-	Conserved hypothetical protein	ND	ND		Saci_0279	-	conserved Archaeal protein	7.76232	9.90094
SSO0293	-	Conserved hypothetical protein	3.73256	4.33767		Saci_0280	-	hypothetical protein	4.39089	4.54338
SSO0294	rpl10E	LSU ribosomal protein L10E (rpl10E)	4.95907	5.14114		Saci_0281	-	DEAD box helicase	ND	3.05033
SSO0295	-	Hypothetical protein	ND	ND		Saci_0282	-	conserved membrane protein	ND	ND
SSO0296	-	Hypothetical protein	5.89941	6.89897		Saci_0283	-	conserved membrane protein	ND	ND
SSO0298	thiF	Thiamine biosynthesis protein related protein (thiF)	6.26342	6.18042		Saci_0284	-	hypothetical protein	7.99504	ND
SSO0297	tkt-1	Transketolase, N-terminal section (tkt-1)	3.78449	3.54655		Saci_0285	-	conserved membrane protein	ND	ND
SSO0299	tkt-2	Transketolase, C-terminal section (tkt-2)	3.32962	3.53257		Saci_0286	-	conserved DedA family protein	ND	ND
SSO0302	tyrA	Chorismate mutase/prephenate dehydratase, putative (tyrA)	ND	ND		Saci_0287	-	hypothetical protein	ND	ND
SSO0304	aroG	Phospho-2-dehydro-3-deoxyheptonate aldolase /chorismate mutase (aroG)	4.05165	ND		Saci_0288	-	conserved CBS domain protein	ND	ND
SSO0305	aroB	3-dehydroquinate synthase (aroB)	4.53262	4.50965		Saci_0289	-	conserved Archaeal protein	15.9377	20
SSO0306	aroE	Shikimate 5-dehydrogenase (aroE)	4.52419	ND		Saci_0290	etfB	electron transfer flavoprotein	3.62677	3.40657
SSO0307	aroC	Chorismate synthase (aroC)	4.00149	4.64102		Saci_0291	etfA	electron transfer flavoprotein	ND	ND
SSO0308	-	Conserved hypothetical protein	4.62986	ND		Saci_0292	-	dehydrogenase	3.95318	3.32078
SSO0309	aroA	3-phosphoshikimate 1-carboxyvinyltransferase (5-enolpyruvylshikimate-3-phosphate synthase)(EPSP synthase) (aroA)	7.92701	7.72989		Saci_0293	-	ferredoxin-like protein	ND	ND
SSO0311	aroD	3-dehydroquinate dehydratase, putative (aroD)	20	20		Saci_0294	-	glycosyl transferase	ND	17.6158
SSO0312	-	Benzene 1,2-dioxygenase system ferredoxin component, putative	ND	ND		Saci_0295	-	conserved membrane protein	4.30952	4.33087
SSO0313	-	DNA helicase	20	19.0376		Saci_0296	-	predicted Fe-S oxidoreductases	ND	ND
SSO0314	-	Conserved hypothetical protein	ND	3.91232		Saci_0297	-	hypothetical protein	ND	ND
SSO0315	-	Hypothetical protein	8.38378	8.98294		Saci_0298	-	hypothetical protein	7.43527	6.03013
SSO0316	sod	Superoxide dismutase [Fe] (sod)	4.31064	4.35596		Saci_0299	dld	D-lactate dehydrogenase	4.00784	3.65585
SSO0317	-	Sugar phosphate nucleotydyl transferase	6.89743	10.2858		Saci_0300	nadM	nicotinamide-nucleotide adenylyltransferase	3.94928	3.81266
SSO0318	-	Hypothetical protein	7.83326	ND		Saci_0301	-	conserved Archaeal membrane protein	20	15.4082
SSO0320	-	Hypothetical protein	ND	ND		Saci_0302	-	haloacid dehalogenase-like hydrolase	20	20
SSO0321	-	Conserved hypothetical protein	9.64596	14.5491		Saci_0303	-	conserved MIase like protein	ND	20
SSO0322	NuoA	NADH dehydrogenase subunit A (NuoA)	3.75881	4.03339		Saci_0304	-	conserved membrane protein	ND	ND
SSO0323	NuoC	NADH dehydrogenase subunit C (NuoC)	3.16621	3.42034		Saci_0305	-	selenium-binding protein	6.97703	7.36193
SSO0324	NuoD	NADH dehydrogenase subunit D (NuoD)	2.82965	ND		Saci_0306	-	acetyl-coenzyme A synthetase	4.46773	4.36585
SSO0325	NuoH	NADH dehydrogenase subunit H (NuoH)	ND	2.7036		Saci_0307	-	biotin/lipoate A/B protein ligase family protein	7.91907	8.0235
SSO0326	NuoI	NADH dehydrogenase subunit I (NuoI)	ND	2.80661		Saci_0308	-	hypothetical protein	3.91271	3.79866
SSO0327	NuoJ	NADH dehydrogenase subunit J (NuoJ)	2.89895	3.12143		Saci_0309	lipA	lipoic acid synthetase	4.07203	3.951
SSO0328	NuoL	NADH dehydrogenase subunit L (NuoL)	2.73625	2.79629		Saci_0310	-	biotin/lipoate A/B protein ligase family protein	3.87631	3.97166
SSO0329	NuoN	NADH dehydrogenase subunit N (NuoN)	3.07641	3.18554		Saci_0311	-	membrane protein	ND	ND
SSO0330	-	Conserved hypothetical protein	2.78839	2.95111		Saci_0312	citE	citryl-CoA lyase beta subunit-like protein	4.60241	5.03777
SSO0333	thiI	Thiamine biosynthesis protein thiI (thiI)	12.7737	15.1419		Saci_0313	-	conserved Archaeal protein	9.74081	6.91082
SSO0334	-	Hypothetical protein	3.89702	4.06831		Saci_0314	-	hypothetical protein	ND	ND
SSO0335	-	Conserved hypothetical protein	4.04238	4.42871		Saci_0315	-	electron transfer flavoprotein	4.7963	4.47794
SSO0337	-	Conserved hypothetical protein	ND	20		Saci_0316	-	FixC	4.61267	4.10452
SSO0340	-	Conserved hypothetical protein	ND	ND		Saci_0317	-	ferredoxin-like protein	4.3179	3.60446
SSO0341	alaS	Alanyl-tRNA synthetase (alaS)	3.26815	3.32989		Saci_0318	fdhF	formate dehydrogenase	ND	5.10507
SSO0342	rpl12AB	LSU ribosomal protein L12AB (rpl12AB)	ND	ND		Saci_0319	-	hypothetical protein	4.31697	3.74554
SSO0344	rplp0	LSU acidic ribosomal protein P0 homolog (rplp0)	2.83738	2.69846		Saci_0320	fdhF	formate dehydrogenase alpha chain	4.13034	4.2799
SSO0345	rpl1AB	LSU ribosomal protein L1AB (rpl1AB)	ND	2.84456		Saci_0321	-	hypothetical protein	ND	ND
SSO0346	rpl11AB	LSU ribosomal protein L11AB (rpl11AB)	ND	3.11326		Saci_0322	-	hypothetical protein	11.8398	20
SSO0347	nusG	Transcription termination antitermination factor (nusG)	4.44731	4.92936		Saci_0323	-	hypothetical protein	ND	ND
SSO5663	secE	Protein transport protein sec61 gamma subunit homolog	4.87874	ND		Saci_0324	-	hypothetical membrane protein	ND	ND
SSO0348	srpR	Signal recognition particle protein (docking protein) (srpR)	ND	3.93524		Saci_0325	hdrB	heterodisulfide reductase B	ND	3.82457
SSO0349	-	Conserved hypothetical protein	4.66362	4.21828		Saci_0326	-	4Fe-4S binding domain protein	ND	4.19609
SSO5668	rplX	LSU ribosomal protein LX (rplX)	4.15621	4.76337		Saci_0327	-	hypothetical protein	ND	4.90877
SSO0351	eiF6	Translation initiation factor 6 (eiF 6) (eiF6)	4.85136	5.4051		Saci_0328	hdrA	heterodisulfide reductase A	5.11176	5.56791
SSO5671	rpl31E	LSU ribosomal protein L31E (rpl31E)	3.0606	ND		Saci_0329	-	hypothetical protein	5.39877	5.54424
SSO5672	rpl39E	LSU ribosomal protein L39E (rpl39E)	3.38449	ND		Saci_0330	-	hypothetical protein	ND	14.7673
SSO0352	pdcd5	Apoptosis-related Tfar19 related protein (pdcd5)	3.12638	3.36338		Saci_0331	-	pyridine nucleotide-disulphide oxidoreductase	ND	ND
SSO0353	rps19E	SSU ribosomal protein S19E (rps19E)	ND	3.36383		Saci_0332	-	conserved Archaeal protein	8.02069	ND
SSO0354	-	Nicotinic acid phosphoribosyltransferase, putative	4.58248	4.94544		Saci_0333	-	hypothetical protein	7.20664	ND
SSO0356	-	Phosphate regulatory protein, putative	4.74027	5.15508		Saci_0334	hdrC	metabolism heterodisulfide reductase C	ND	10.8912
SSO0358	-	Conserved hypothetical protein	5.41222	5.364		Saci_0335	-	hypothetical protein	ND	4.26075
SSO0359	-	Hypothetical protein	8.77611	9.30154		Saci_0336	-	hypothetical protein	4.21359	4.44114
SSO0360	cysM	Cysteine synthase B (cysM)	ND	ND		Saci_0337	-	hypothetical protein	8.74553	10.0401
SSO0361	-	Hypothetical protein	ND	ND		Saci_0338	pdhD	dihydrolipoamide dehydrogenase	ND	ND
SSO0362	moaA	Molybdenum cofactor biosynthesis protein A (moaA)	ND	ND		Saci_0339	-	hypothetical protein	ND	ND
SSO0363	pepQ	Prolidase (Xaa-Pro dipeptidase) (pepQ)	4.08399	4.66736		Saci_0340	-	hypothetical protein	20	20
SSO0364	folE	GTP cyclohydrolase I (folE)	4.20866	4.64888		Saci_0341	-	hypothetical protein	ND	ND
SSO0365	-	Conserved hypothetical protein	20	20		Saci_0342	-	hypothetical protein	ND	ND
SSO0366	glnA-1	Glutamine synthetase (glutamate ammonia ligase) (GS)	4.07988	3.99168		Saci_0343	-	radical SAM domain protein	ND	ND
SSO0367	-	ABC transporter, ATP binding protein	20	ND		Saci_0344	-	radical SAM domain protein	ND	ND
SSO0368	trxA-1	Thioredoxin (trxA-1)	5.83579	6.70685		Saci_0345	-	biotin/lipoate A/B protein ligase family	ND	ND
SSO0369	fadD-1	Long-chain-fatty-acid--CoA ligase (fadD-1)	4.41712	4.47537		Saci_0346	-	hypothetical protein	ND	ND
SSO0370	-	Conserved hypothetical protein	4.54094	5.23713		Saci_0347	-	hypothetical protein	9.48219	18.6681
SSO0371	sun-1	Sun (fmu) protein (sun-1)	6.46585	6.33753		Saci_0348	-	hypothetical protein	ND	14.7274
SSO0372	-	Ferripyochelin binding protein	3.90062	4.16263		Saci_0349	gcs3	glycine cleavage H-protein	ND	ND
SSO0373	nirJ-like	Heme biosynthesis related protein (nirJ-like) (nirJ-like)	3.85185	3.75874		Saci_0350	gcs2	glycine cleavage H-protein	5.39779	5.53147
SSO0375	xerC/D	XerC/D integrase-recombinase protein (xerC/D)	6.1666	7.26276		Saci_0351	-	biotin/lipoate A/B protein ligase	4.73498	5.2761
SSO0376	-	Na(+)/H(+) antiporter	ND	ND		Saci_0352	-	hypothetical protein	11.882	13.4438
SSO0377	-	Conserved hypothetical protein	ND	ND		Saci_0353	-	conserved Archaeal protein	9.76459	10.7642
SSO0378	ocd-like1	Ornithine cyclodeaminase related protein (ocd-like1)	8.07248	10.0742		Saci_0354	-	hypothetical protein	ND	ND
SSO0379	-	Hypothetical protein	ND	4.80459		Saci_0355	-	hypothetical protein	6.87707	6.43498
SSO0381	-	Sugar phosphate nucleotydyl transferase	3.31877	3.16901		Saci_0356	-	hypothetical protein	ND	ND
SSO0382	glmS-1	Glutamine-fructose-6-phosphate transaminase (isomerizing) (glmS-1)	3.26955	3.42065		Saci_0357	-	conserved Archaeal protein	7.76433	5.62481
SSO0383	-	Mevalonate kinase	6.58138	7.07284		Saci_0358	-	hypothetical membrane protein	ND	ND
SSO0384	thrS-like	Threonyl-tRNA synthetase homolog (thrS-like)	ND	ND		Saci_0359	-	universally conserved protein	20	ND
SSO0386	-	mRNA 3'-end processing factor, putative	ND	ND		Saci_0360	-	hypothetical protein	ND	ND
SSO0387	-	Conserved hypothetical protein	6.85794	7.15897		Saci_0361	gatA	glutamyl-tRNA(Gln) amidotransferase subunit A	4.52671	4.09919
SSO0388	-	LPS biosynthesis protein, putative	7.72429	6.53006		Saci_0362	sac7e	DNA-bindign protein 7e	ND	ND
SSO0389	-	Hypothetical protein	ND	ND		Saci_0363	-	molybdopterin oxidoreductase	5.53881	6.46132
SSO0390	-	Hypothetical protein	ND	ND		Saci_0364	-	transporter protein	8.7519	9.44431
SSO0391	-	Conserved hypothetical protein	7.31314	7.74821		Saci_0365	-	hypothetical protein	5.22345	4.7634
SSO0392	-	Conserved hypothetical protein	6.96148	ND		Saci_0366	-	glutaconate CoA-transferase	ND	4.63749
SSO0393	truB	tRNA pseudouridine synthase subunit B (truB)	4.48768	4.62753		Saci_0367	-	coenzyme A transferase	12.7236	9.8167
SSO5761	truB	tRNA pseudouridine synthase subunit A (truB)	4.84266	6.05496		Saci_0368	oplA	5-oxoprolinase	5.24079	3.98194
SSO5763	rpl14E	LSU ribosomal protein L14E (rpl14E)	4.46992	4.80492		Saci_0369	oplA	5-oxoprolinase	3.57108	3.61358
SSO0394	-	ATP-dependent helicase	5.71065	5.36243		Saci_0370	-	hypothetical protein	ND	16.6804
SSO0395	-	Hypothetical protein	7.14721	6.46076		Saci_0371	-	conserved Archaeal membrane protein	7.93792	9.11019
SSO0396	-	Hypothetical protein	4.7172	4.97256		Saci_0372	ape2	leucyl aminopeptidase	3.51316	3.7514
SSO0397	pcnA-like	Proliferating cell nuclear antigen putative homolog (PCNA-like) (pcnA-like)	4.14626	4.64265		Saci_0373	-	leucyl-tRNA synthetase	ND	3.84073
SSO0398	trzA-like	N-ethylammeline chlorohydrolase related protein (trzA-like)	ND	ND		Saci_0374	-	conserved Archaeal protein	ND	ND
SSO0399	-	Conserved hypothetical protein	3.3686	3.5181		Saci_0375	-	peptidase	3.43886	3.44847
SSO0400	ribH	Riboflavin synthase beta chain (6,7 dimethyl 8-ribityllumazine synthase) (DMRKL synthase) (ribH)	3.3924	3.65895		Saci_0376	-	hypothetical protein	4.57155	3.91951
SSO0401	ribC	Riboflavin synthase (ribC)	3.47415	3.51763		Saci_0377	-	conserved Archaeal protein	6.66248	5.62692
SSO0402	ribA	GTP Cyclohydrolase II (3,4-Dihydroxy-2-Butanone 4- Phosphate Synthase (DHBP synthase) (ribA)	3.66737	3.70676		Saci_0378	-	pP-loop family protein	5.41191	5.60222
SSO0403	-	Conserved hypothetical protein	ND	ND		Saci_0379	-	conserved Archaeal protein	ND	6.47596
SSO0404	-	Cobyrinic acid A,C diamisynthase (CBIA)	ND	ND		Saci_0380	sfsA	sugar fermentation stimulation protein	7.11267	6.18555
SSO0405	pcnA-1	Proliferating cell nuclear antigen homolog (PCNA) (pcnA-1)	12.8984	11.5948		Saci_0381	sir2	silent information regulator	ND	6.27876
SSO0406	metE-1	5-methyltetrahydropteroyltriglutamate- homocysteine methyltransferase (metE-1)	ND	ND		Saci_0382	-	hypothetical membrane protein	ND	ND
SSO0407	metE-2	5-methyltetrahydropteroyltriglutamate- homocysteine methyltransferase (metE-2)	3.44242	3.25388		Saci_0383	-	permease	ND	5.02133
SSO0408	rpS13E	SSU ribosomal protein S13E (rpS13E)	ND	3.32261		Saci_0384	-	conserved Archaeal protein	ND	ND
SSO0410	-	Conserved hypothetical protein	11.3473	13.8289		Saci_0385	-	3-hydroxyisobutyrate dehydrogenase	ND	ND
SSO0411	rps6E	SSU ribosomal protein S6E (rps6E)	ND	3.95027		Saci_0386	-	hypothetical protein	ND	ND
SSO0412	eif2G	Translation initiation factor eiF 2 gamma (eif2G)	3.55102	3.50699		Saci_0387	-	hypothetical protein	4.38095	4.01901
SSO0414	-	Conserved hypothetical protein	2.74788	ND		Saci_0388	-	conserved Archaeal membrane protein	ND	ND
SSO0415	rpoE1	DNA-directed RNA polymerase, subunit E' (rpoE1)	3.9538	3.92791		Saci_0389	-	ABC transporter	ND	4.58925
SSO5798	rpoE2	DNA-directed RNA polymerase, subunit E'' (rpoE2)	4.16083	3.98131		Saci_0390	-	hypothetical protein	ND	3.8297
SSO0416	-	Conserved hypothetical protein	4.19234	4.23448		Saci_0391	-	conserved Archaeal protein	10.8467	ND
SSO0417	-	Phosphonopyruvate decarboxylase	3.67094	3.68082		Saci_0392	-	conserved Archaeal membrane protein	5.50729	6.41297
SSO0421	-	AAA family ATPase	3.91852	3.51241		Saci_0393	-	hypothetical protein	ND	ND
SSO0420	topR-1	Reverse gyrase (topR-1)	3.5638	3.98464		Saci_0394	-	methyltransferase	ND	ND
SSO0422	-	Conserved hypothetical protein	4.48649	4.89317		Saci_0395	-	methylase	ND	ND
SSO0425	rps25E	SSU ribosomal protein S25E (rps25E)	5.94331	ND		Saci_0396	-	universally conserved protein	ND	ND
SSO0426	-	Conserved hypothetical protein	8.59909	8.65024		Saci_0397	-	conserved Archaeal protein	3.35915	3.13594
SSO5826	-	Conserved hypothetical protein	4.44632	ND		Saci_0398	-	methylase	3.32085	3.39002
SSO0427	-	Protein L-isoaspartate methyltransferase	ND	ND		Saci_0399	-	precorrin-8X methylmutase	3.16345	3.27582
SSO0428	-	Hypothetical protein	4.83998	4.6415		Saci_0400	-	precorrin-8X methylmutase	3.83444	3.66098
SSO0429	-	Hypothetical protein	4.32519	4.38836		Saci_0401	cbiG	cobalamin biosynthesis protein	ND	ND
SSO0430	-	Oxidoreductase	4.86801	4.31688		Saci_0402	-	asparaginase	ND	ND
SSO0432	-	HAM1 protein	4.99075	ND		Saci_0404	-	hypothetical protein	ND	4.64503
SSO0433	-	O-sialoglycoprotein endopeptidase	4.92746	5.19731		Saci_0405	-	hypothetical protein	5.1074	5.21284
SSO0434	-	O-sialoglycoprotein endopeptidase	4.84493	5.64294		Saci_0406	-	hypothetical protein	4.7511	4.45599
SSO5844	rps27AE	SSU ribosomal protein S27AE (rps27AE)	4.1509	ND		Saci_0407	-	hypothetical protein	ND	ND
SSO0435	rps24E	SSU ribosomal protein S24E (rps24E)	4.91038	4.67757		Saci_0408	-	hypothetical protein	ND	11.3335
SSO0436	-	Thiazole biosynthetic enzyme	3.36948	3.50572		Saci_0409	-	hypothetical protein	ND	ND
SSO0437	-	3-octaprenyl-4-hydroxybenzoate decarboxylase	20	20		Saci_0410	-	zinc-binding dehydrogenase	4.61373	5.06798
SSO0438	-	Hypothetical protein	9.1557	14.1629		Saci_0411	cobD	cobalamin biosynthesis protein	13.1849	9.54649
SSO0439	-	tRNA intron endonuclease, putative	5.2518	5.09708		Saci_0412	-	conserved Archaeal membrane protein	11.8235	12.9449
SSO0440	-	Hypothetical protein	5.20862	5.65706		Saci_0413	-	cobyrinic acid A,C-diamide synthase	ND	7.35291
SSO0441	-	Hypothetical protein	4.25671	ND		Saci_0414	-	GMP synthase	5.51793	5.45751
SSO0442	-	Conserved hypothetical protein	3.81631	4.16573		Saci_0415	-	peptidase family M48 transmebrane protein	5.3794	5.70612
SSO0444	glyS	Glycyl-tRNA synthetase (glyS)	2.8924	2.8304		Saci_0416	-	CBS domain protein	5.05023	5.31536
SSO0445	speB-1	Agmatinase (agmatine ureohydrolase) (speB-1)	7.29775	6.66383		Saci_0417	-	hypothetical protein	ND	ND
SSO5865	rpoP	DNA-directed RNA polymerase, subunit P (rpoP)	ND	ND		Saci_0418	-	conserved membrane protein	ND	8.35767
SSO5866	-	Protein translation factor SUI1 homolog	11.8998	ND		Saci_0421	-	conserved Archaeal membrane protein	5.15834	ND
SSO0446	TFB-1	Transcription initiation factor IIB (TFIIB) homolog (TFB-1)	ND	9.12125		Saci_0422	-	nucleotidyl transferase	ND	3.88148
SSO0447	-	Hypothetical protein	7.14036	9.01043		Saci_0423	-	epimerase	5.2735	4.54166
SSO0448	hisC-like	Histidinol-phosphate aminotransferase, putative (hisC-like)	6.25747	6.51244		Saci_0424	-	oxidoreductase	4.98643	4.94966
SSO0449	-	Conserved hypothetical protein	ND	20		Saci_0425	-	gamma-glutamyltranspeptidase	3.65082	3.60902
SSO0450	alaS-like1	Alanyl-tRNA synthetase truncated homolog (alaS-like1)	7.18846	9.10772		Saci_0426	-	hypothetical protein	7.64463	5.78423
SSO0451	-	Conserved hypothetical protein	5.94144	7.10928		Saci_0427	-	conserved Archaeal protein	ND	ND
SSO0452	trpS	Tryptophanyl-tRNA synthetase (trpS)	4.2422	4.36958		Saci_0428	-	hypothetical protein	5.11524	4.33525
SSO0454	-	Hypothetical protein	8.67776	12.3571		Saci_0430	-	conserved membrane protein	ND	ND
SSO0453	-	Conserved hypothetical protein	20	ND		Saci_0431	-	hypothetical protein	ND	4.92771
SSO0455	-	Conserved hypothetical protein	20	ND		Saci_0432	-	conserved Archaeal membrane protein	ND	2.90331
SSO0456	-	Conserved hypothetical protein	10.1417	ND		Saci_0433	-	hypothetical protein	ND	ND
SSO0458	-	Transcriptional regulator, putative	15.0473	19.9345		Saci_0434	-	protein-L-isoaspartate O-methyltransferase	ND	20
SSO0460	mrp	MRP protein homolog, conserved ATPase (mrp)	4.45581	4.43853		Saci_0435	-	conserved Archaeal protein	4.06073	4.06889
SSO0461	-	Conserved hypothetical protein	6.59023	7.83891		Saci_0436	-	hypothetical protein	5.01981	5.23467
SSO0463	-	Conserved hypothetical protein	ND	ND		Saci_0437	-	conserved Archaeal protein	6.4581	ND
SSO0464	-	Conserved hypothetical protein	ND	ND		Saci_0438	-	hypothetical protein	ND	ND
SSO0465	-	Hypothetical protein	10.0786	7.85235		Saci_0439	-	hypothetical protein	ND	ND
SSO0466	-	Integral membrane protein, putative	8.84804	7.99391		Saci_0440	-	peptidase family M50 protein	10.6371	10.7468
SSO0468	-	Conserved hypothetical protein	5.14634	5.24066		Saci_0441	-	membrane protein	20	20
SSO0467	-	Hypothetical protein	7.04979	8.22924		Saci_0442	-	hypothetical membrane protein	ND	ND
SSO0469	-	Conserved hypothetical protein	4.48464	4.67067		Saci_0443	-	hypothetical protein	ND	ND
SSO0470	-	Conserved hypothetical protein	9.38703	7.98501		Saci_0444	-	universally conserved ATP-binding protein	4.67412	4.3516
SSO5909	-	Conserved hypothetical protein	20	20		Saci_0445	-	hypothetical protein	ND	ND
SSO0472	adh-1	Alcohol dehydrogenase (Zn containing) (adh-1)	ND	ND		Saci_0446	-	transcriptional regulator ArsR family	5.67019	6.56309
SSO0473	-	DNA repair protein rad25	5.13733	5.33344		Saci_0447	-	5-formyltetrahydrofolate cyclo-ligase	ND	ND
SSO0475	-	Conserved hypothetical protein	4.98692	ND		Saci_0448	-	conserved membrane protein	7.50033	15.2244
SSO0477	-	Conserved hypothetical protein	ND	15.8526		Saci_0449	-	SRSR-binding protein	ND	4.45599
SSO0478	-	Hypothetical protein	ND	ND		Saci_0450	trpS	tryptophanyl-tRNA synthetase	5.8453	5.41564
SSO0479	-	Conserved hypothetical protein	ND	ND		Saci_0451	-	conserved Archaeal protein	ND	ND
SSO0480	-	Histone acethyltransferase, putative	4.77552	ND		Saci_0453	-	conserved Archaeal GtrA-like protein	20	20
SSO0481	-	Hypothetical protein	8.07633	12.688		Saci_0454	-	aminotransferase	ND	ND
SSO0482	-	Conserved hypothetical protein	ND	ND		Saci_0455	-	conserved HTH domain protein	6.74411	ND
SSO0483	-	Hypothetical protein	ND	10.5347		Saci_0456	zfx	zinc-containing ferredoxin	4.61196	ND
SSO0484	tatC	tatC protein (tatC)	ND	ND		Saci_0458	-	DNA/pantothenate metabolism flavoprotein	4.26359	4.12059
SSO0485	-	ABC transporter	6.58628	5.70542		Saci_0459	-	N-acetyltransferase	7.71937	7.26829
SSO0486	-	Iron (III) ABC transporter, permease protein (HEMU 1)	4.77079	5.23324		Saci_0460	-	hypothetical protein	ND	ND
SSO0487	-	Iron (III) ABC transporter, ATP-binding protein	ND	ND		Saci_0461	-	conserved Archaeal protein	6.06266	6.17981
SSO0488	-	Phosphate ABC transporter, ATP-binding protein	6.76526	6.51861		Saci_0462	-	conserved Archaeal protein	9.34485	ND
SSO0489	pstS	Phosphate binding periplasmic protein precursor (pstS)	4.6223	5.08529		Saci_0463	-	conserved Archaeal protein	20	20
SSO0490	pstC	Phosphate transport system permease protein (pstC)	14.6313	ND		Saci_0464	-	hypothetical protein	ND	19.8542
SSO0491	pstA	Phosphate transport system permease protein (pstA)	7.58399	ND		Saci_0465	-	hypothetical protein	10.3526	20
SSO0493	thrC-1	Threonine synthase (thrC-1)	4.23878	ND		Saci_0467	-	conserved Archaeal protein	ND	ND
SSO0494	-	Conserved hypothetical protein	ND	ND		Saci_0468	-	conserved Archaeal protein	5.88082	4.88717
SSO0495	proC	Pyrroline-5-carboxylate reductase (P5CR) (P5C reductase) (proC)	4.04354	4.45951		Saci_0472	-	hypothetical protein	ND	ND
SSO0496	-	Hypothetical protein	3.06389	3.25769		Saci_0473	-	hypothetical protein	ND	4.7472
SSO0497	-	Hypothetical protein	ND	ND		Saci_0474	-	conserved Archaeal protein	7.05745	7.51971
SSO0499	-	Hypothetical protein	5.50606	6.25355		Saci_0475	-	hypothetical protein	ND	8.20453
SSO0500	-	Hypothetical protein	11.9434	17.4659		Saci_0476	-	hypothetical protein	ND	ND
SSO0501	-	Conserved hypothetical protein	6.3563	6.93442		Saci_0477	-	conserved conjugative plasmid protein	ND	ND
SSO0502	-	Conserved hypothetical protein	20	20		Saci_0478	-	conserved conjugative plasmid protein	ND	ND
SSO0503	-	Conserved hypothetical protein	4.93767	6.03193		Saci_0479	-	hypothetical protein	ND	7.8999
SSO0504	leuS-1	Leucyl-tRNA synthetase (leuS-1)	3.34103	3.44273		Saci_0480	-	hypothetical protein	ND	ND
SSO0505	iunH-1	Purine nucleosidase, putative (iunH-1)	3.49032	3.68322		Saci_0481	-	conserved conjugative plasmid protein	13.7468	20
SSO5983	-	Hypothetical protein	ND	ND		Saci_0482	-	conserved conjugative plasmid protein	ND	ND
SSO0506	-	Conserved hypothetical protein	9.12843	8.27393		Saci_0483	-	conserved conjugative plasmid protein	ND	ND
SSO0507	-	Hypothetical protein	20	20		Saci_0484	-	conserved conjugative plasmid protein	6.42353	5.22146
SSO0508	-	Hypothetical protein	ND	ND		Saci_0485	-	hypothetical protein	ND	6.22017
SSO0509	-	First ORF in transposon ISC1173	ND	ND		Saci_0486	-	hypothetical protein	ND	ND
SSO0510	-	Second ORF in transposon ISC1217	ND	ND		Saci_0487	-	transposase	ND	ND
SSO0512	-	First ORF in transposon ISC1217	ND	ND		Saci_0488	-	conserved conjugative plasmid protein	ND	ND
SSO0511	-	Second ORF in transposon ISC1173	ND	ND		Saci_0489	-	conserved conjugative plasmid protein	8.24782	10.4675
SSO0514	-	Third ORF in transposon ISC1229	ND	ND		Saci_0490	-	hypothetical membrane protein	ND	ND
SSO0515	-	Transposase ISC1359	16.5015	20		Saci_0491	-	hypothetical protein	ND	11.6369
SSO6008	-	Second ORF in transposon ISC1229	ND	ND		Saci_0492	-	hypothetical protein	ND	19.5438
SSO0518	-	First ORF in transposon ISC1229	ND	ND		Saci_0493	-	hypothetical protein	20	20
SSO0519	-	Hypothetical protein	ND	ND		Saci_0494	-	hypothetical protein	5.0905	5.83769
SSO0520	-	Hypothetical protein	5.93364	ND		Saci_0495	-	hypothetical protein	ND	7.39824
SSO0521	-	Hypothetical protein	5.03634	20		Saci_0496	-	hypothetical protein	ND	ND
SSO0522	-	Hypothetical protein	14.7218	14.1338		Saci_0497	-	hypothetical protein	ND	9.41467
SSO0523	-	Hypothetical protein	6.45514	5.42062		Saci_0498	-	conserved conjugative plasmid protein	6.6111	8.14108
SSO6024	-	SSV1 virus orf B-129 fragment homolog	ND	ND		Saci_0499	-	hypothetical protein	ND	ND
SSO0524	-	Transposase ISC1234	ND	ND		Saci_0500	-	conserved conjugative plasmid protein	4.48275	4.20993
SSO0525	-	First ORF in a partial transposon ISC1439	ND	ND		Saci_0501	-	conserved conjugative plasmid protein	ND	4.11183
SSO6050	-	Second ORF in a partial transposon ISC1439	ND	ND		Saci_0502	-	hypothetical protein	4.96991	ND
SSO0526	-	Hypothetical protein	9.98557	ND		Saci_0503	-	N-terminal of inactivated transposase (ISC1476-like)	ND	ND
SSO0527	-	Phosphoglycerate kinase	3.25344	3.67713		Saci_0504	-	C-terminal of inactivated transposase (ISC1476-like)	ND	ND
SSO0528	gap	Glyceraldehyde-3-phosphate dehydrogenase (GAPDH) (gap)	3.65847	3.61249		Saci_0505	-	conserved conjugative plasmid protein	ND	ND
SSO0529	-	Hypothetical protein	4.05804	ND		Saci_0506	-	conserved conjugative plasmid protein	ND	ND
SSO0530	glyA	Serine hydroxymethyltransferase (glyA)	3.85439	3.73463		Saci_0507	-	conserved conjugative plasmid membrane protein	11.9912	12.3354
SSO0531	-	3 hydroxy 3 methylglutaryl coenzyme a reductase	2.82347	ND		Saci_0508	-	hypothetical protein	ND	ND
SSO0532	-	Conserved hypothetical protein	2.84995	3.11692		Saci_0509	-	conserved conjugative plasmid protein	ND	ND
SSO0534	acaB-1	Acetyl-CoA c-acetyltransferase (acetoacetyl-CoA thiolase) (acaB-1)	2.98587	2.99072		Saci_0510	-	conserved conjugative plasmid protein	5.46714	5.16928
SSO0535	-	Acyl carrier protein synthase	4.01664	4.28236		Saci_0511	-	conserved conjugative plasmid protein	ND	ND
SSO0536	-	Conserved hypothetical protein	7.17478	7.02628		Saci_0512	-	conserved conjugative plasmid protein	6.41187	5.97905
SSO0537	-	Hypothetical protein	ND	4.8097		Saci_0513	-	conserved conjugative plasmid membrane protein	ND	6.35995
SSO0538	-	Hypothetical protein	ND	ND		Saci_0516	-	hypothetical protein	ND	ND
SSO0539	-	Hypothetical protein	ND	ND		Saci_0517	-	conserved conjugative plasmid protein	6.73729	6.12618
SSO0540	-	Hypothetical protein	9.08403	ND		Saci_0520	-	conserved Archaeal protein	ND	ND
SSO0541	-	Transposase ISC1173	ND	ND		Saci_0523	-	hypothetical protein	ND	ND
SSO0543	-	Hypothetical protein	ND	ND		Saci_0524	-	hypothetical membrane protein	ND	7.14368
SSO0544	-	Conserved hypothetical protein	4.67536	4.82298		Saci_0525	-	conserved Archaeal membrane protein	ND	ND
SSO0545	-	Hypothetical protein	5.03638	ND		Saci_0526	-	hypothetical protein	ND	ND
SSO0546	pqqE-1	Coenzyme PQQ synthesis protein E (pqqE-1)	5.17482	5.56174		Saci_0527	-	hypothetical protein	5.43053	5.68934
SSO0548	-	Multidrug resistance related protein	4.4384	4.49841		Saci_0528	-	hypothetical protein	ND	ND
SSO0549	-	Transposase ISC1439	ND	ND		Saci_0529	-	hypothetical protein	ND	ND
SSO0550	-	Conserved hypothetical protein	ND	ND		Saci_0530	-	hypothetical protein	4.85176	4.56516
SSO0551	-	Conserved hypothetical protein	20	20		Saci_0531	znuC	high-affinity zinc uptake system ATP-binding protein	ND	ND
SSO0552	dpo1	DNA polymerase I (DNA polymerase B1) (dpo1)	3.85476	4.4169		Saci_0532	-	hypothetical protein	ND	20
SSO0553	-	Conserved hypothetical protein	2.91169	3.18186		Saci_0533	-	hypothetical protein	20	20
SSO0554	-	Ribosomal protein L11 methyltransferase, putative	3.40889	2.99601		Saci_0534	-	hypothetical protein	ND	ND
SSO0555	-	Conserved hypothetical protein	3.57969	3.46578		Saci_0535	-	hypothetical protein	ND	ND
SSO0556	pgsA	CDP-diacylglycerol--glycerol-3-phosphate 3-phosphatidyltransferase, putataive (pgsA)	5.48111	6.604		Saci_0538	-	hypothetical protein	ND	9.48612
SSO0557	-	Conserved hypothetical protein	6.04534	6.98666		Saci_0539	-	translation initiation factor eIF-2B alpha subunit	3.82686	3.82287
SSO0558	metS	Methionyl-tRNA synthetase (metS)	3.35452	3.84743		Saci_0542	-	conserved Archaeal DHH-related protein	18.2668	20
SSO0559	atpI	ATP synthase subunit 1 (atpI)	ND	4.26173		Saci_0543	-	isochorismatase	10.1926	9.43688
SSO0560	atpF	ATP synthase subunit F (atpF)	3.17188	ND		Saci_0544	-	endonuclease V	20	20
SSO0561	atpE	ATP synthase subunit E (atpE)	3.28108	3.2185		Saci_0545	-	conserved Archaeal protein	14.2631	17.4671
SSO0563	atpA	ATP synthase subunit A (atpA)	ND	2.79535		Saci_0546	-	hypothetical protein	10.2134	12.2824
SSO0564	atpB	ATP synthase subunit B (atpB)	2.6966	2.92279		Saci_0547	-	quinolinate phosphoribosyl transferase	11.6626	9.48162
SSO0566	atpD	ATP synthase subunit D (atpD)	ND	2.94088		Saci_0548	-	glutamine amidotransferase class-I domain	8.2331	8.78602
SSO6175	atpG	ATP synthase subunit G (atpG)	3.18976	3.36796		Saci_0549	nadB	L-aspartate oxidase	ND	6.01622
SSO0567	atpK	ATP synthase subunit K (atpK)	3.76205	4.91014		Saci_0550	-	NUDIX domain protein	6.0237	6.19897
SSO0569	proS	Prolyl -tRNA synthetase (proS)	3.31721	3.25021		Saci_0552	tip49	TBP-interacting proten	4.45545	3.69617
SSO6179	rps26E	LSU ribosomal protein S26E (rps26E)	5.08427	ND		Saci_0553	-	carbohydrate kinase	4.88693	4.78506
SSO0570	-	Ethylene-inducible protein	4.01215	3.78516		Saci_0554	polIV	DNA polymerase IV	ND	ND
SSO0571	-	Glutamine amidotransferase, putative	3.83686	4.02108		Saci_0555	-	hypothetical protein	ND	ND
SSO0572	-	Conserved hypothetical protein	4.5609	4.66761		Saci_0556	rtcA	RNA 3'-terminal phosphate cyclase	6.71242	ND
SSO0575	-	Holliday-junction resolvase	7.90014	9.96533		Saci_0557	adh	NAD-dependent alcohol dehydrogenase	ND	ND
SSO0576	ilvC-1	Ketol-acid reductoisomerase (ilvC-1)	4.04084	4.36359		Saci_0558	glnA	glutamine synthetase	4.40637	4.5451
SSO0577	-	Hypothetical protein	3.2423	ND		Saci_0559	-	conserved Archaeal protein	ND	ND
SSO0579	ilvB-2	Acetolactate synthase large subunit homolog (ilvB-2)	3.07323	3.37402		Saci_0560	-	conserved Archaeal protein	ND	4.96194
SSO0580	-	Conserved hypothetical protein	17.4915	13.1488		Saci_0564	-	conserved Archaeal protein	ND	ND
SSO0581	-	GTP binding protein, hypothetical	7.18837	9.23102		Saci_0565	-	conserved Archaeal protein	ND	ND
SSO0582	-	Hypothetical protein	ND	5.13519		Saci_0566	-	hypothetical protein	ND	ND
SSO0583	ubiA-2	4-hydroxybenzoate octaprenyltransferase , putative (ubiA-2)	ND	ND		Saci_0567	-	hypothetical protein	ND	ND
SSO0584	-	Conserved hypothetical protein	ND	ND		Saci_0568	-	conserved Crenarchaeal membrane protein	ND	ND
SSO0585	-	Conserved hypothetical protein	16.4929	20		Saci_0569	-	hypothetical protein	ND	ND
SSO6206	-	Conserved hypothetical protein	7.55321	6.81976		Saci_0570	-	conserved Archaeal protein	ND	ND
SSO0586	-	Conserved hypothetical protein	5.79819	6.95899		Saci_0571	-	50S ribosomal protein L34E	ND	ND
SSO0588	-	Conserved hypothetical protein	12.5469	18.2587		Saci_0572	-	hypothetical protein	ND	ND
SSO0589	leuS-2	Leucyl-tRNA synthetase (leuS-2)	3.4076	ND		Saci_0573	adk	adenylate kinase	ND	ND
SSO0591	-	Hypothetical protein	ND	ND		Saci_0574	secY	preprotein translocase SecY subunit	ND	ND
SSO0592	hisC	Histidinol-phosphate aminotransferase (hisC)	3.40279	3.54877		Saci_0575	-	50S ribosomal protein L15P	ND	ND
SSO0593	hisG	ATP phosphoribosyl transferase (hisG)	3.12451	3.23181		Saci_0576	-	50S ribosomal protein L30P	ND	ND
SSO0594	hisA	Phosphoribosylformimino-5-aminoimidazole carboxamide ribotide isomerase (hisA)	3.19663	ND		Saci_0577	-	30S ribosomal protein S5P	ND	ND
SSO0596	hisB	Imidazoleglycerol-phosphate dehydratase (hisB)	2.84668	ND		Saci_0578	-	50S ribosomal protein L18P	ND	ND
SSO0597	hisF	Imidazoleglycerol-phosphate synthase, cyclase subunit (hisF)	2.88603	3.0221		Saci_0579	-	50S ribosomal protein L19E	ND	ND
SSO0599	hisD	Histidinol dehydrogenase (HDH) (hisD)	3.37205	ND		Saci_0580	-	50S ribosomal protein L32E	ND	ND
SSO6223	hisE	Phosphoribosyl-ATP cyclohydrolase (hisE)	3.53865	3.58539		Saci_0581	-	50S ribosomal protein L6P	ND	ND
SSO0600	hisH	Amidotransferase hisH (hisH)	3.49778	3.67706		Saci_0582	-	30S ribosomal protein S8P	ND	ND
SSO6227	hisI	Phosphoribosyl-AMP cyclohydrolase (hisI)	3.89171	ND		Saci_0583	-	30S ribosomal protein S14P	ND	ND
SSO0601	-	Conserved hypothetical protein	ND	ND		Saci_0584	-	50S ribosomal protein L5P	ND	ND
SSO0602	serS	Seryl-tRNA synthetase (serS)	5.01303	5.57511		Saci_0585	-	30S ribosomal protein S4E	ND	ND
SSO0604	-	Conserved hypothetical protein	3.4998	3.82303		Saci_0586	-	50S ribosomal protein L24AB	ND	ND
SSO0605	-	Zn finger protein, hypothetical	6.8303	8.37852		Saci_0587	-	50S ribosomal protein L14P	ND	ND
SSO0606	-	Transcriptional regulator, putative	5.65955	6.32646		Saci_0588	-	30S ribosomal protein S17P	ND	ND
SSO0607	-	Conserved hypothetical protein	5.54448	5.66005		Saci_0589	-	hypothetical protein	ND	ND
SSO0608	-	Conserved hypothetical protein	4.36641	ND		Saci_0590	-	50S ribosomal protein L29P	ND	ND
SSO0609	-	Hypothetical protein	4.2248	4.36616		Saci_0591	-	30S ribosomal protein S3P	ND	ND
SSO0610	pyrD	Dihydroorotate dehydrogenase (dihydroorotate oxidase) (DHOdehase) (pyrD)	3.28021	ND		Saci_0592	-	50S ribosomal protein L22P	ND	ND
SSO0611	pyrC	Dihydroorotase (carbamoylaspartic dehydrase) (DHOase) (pyrC)	ND	ND		Saci_0593	-	30S ribosomal protein S19P	ND	ND
SSO0612	-	Hypothetical protein	3.81106	ND		Saci_0594	-	50S ribosomal protein L2P	ND	ND
SSO0613	pyrI	Aspartate carbamoyltransferase regulatory chain (pyrI)	3.74726	4.0219		Saci_0595	-	50S ribosomal protein L23P	ND	ND
SSO0614	pyrB	Aspartate carbamoyltransferase catalytic chain (ATCase) (pyrB)	4.3953	ND		Saci_0596	-	50S ribosomal protein L4E	ND	ND
SSO0615	pyrE	Orotate phosphoribosyltransferase (OPRT) (pyrE)	ND	ND		Saci_0597	-	50S ribosomal protein L3P	ND	ND
SSO0616	pyrF	Orotidine 5'-phosphate decarboxylase (OMP decarboxylase) (OMPdcase) (pyrF)	6.15937	6.37227		Saci_0598	-	conserved Archaeal protein	ND	ND
SSO0617	-	Hypothetical protein	10.5234	ND		Saci_0599	ileS	isoleucine-tRNA synthetase	ND	ND
SSO0618	-	Conserved hypothetical protein	ND	ND		Saci_0600	leuB	3-isopropylmalate dehydrogenase	ND	4.90596
SSO0619	-	Hypothetical protein	7.833	8.22714		Saci_0601	-	hypothetical protein	ND	ND
SSO0620	-	Conserved hypothetical protein	17.1065	ND		Saci_0602	-	haloacid dehalogenase-like hydrolase	ND	3.08403
SSO0621	-	Hypothetical protein	ND	ND		Saci_0603	-	elongation factor 2	ND	3.41122
SSO0622	-	Conserved hypothetical protein	ND	ND		Saci_0604	-	XPF/RAD1 repair endonuclease	ND	ND
SSO0624	-	Conserved hypothetical protein	3.70789	ND		Saci_0605	gimC	prefoldin beta subunit	4.74022	4.415
SSO0625	-	GTP-binding protein	3.21898	3.24633		Saci_0606	-	hypothetical protein	ND	ND
SSO0627	metS-like	Methionyl-tRNA synthetase N-term homolog (metS-like)	3.62785	3.59383		Saci_0607	-	conserved brix domain protein	8.8657	6.24803
SSO0626	purC	Phosphoribosylaminoimidazole-succinocarboxamide synthase (SAICAR synthetase) (purC)	2.89235	ND		Saci_0608	-	50S ribosomal protein L37AE	ND	ND
SSO6264	-	Conserved hypothetical protein	2.86131	2.86956		Saci_0609	-	exosome complex exonuclease RRP43-like protein	3.05458	2.88253
SSO0628	purQ	Phosphoribosylformylglycinamidine synthase I (FGAM synthase I) (purQ)	2.81953	ND		Saci_0610	rph	ribonuclease PH	3.48743	2.96545
SSO0629	purL	Phosphoribosylformylglycinamidine synthase II (FGAM synthase II) (purL)	2.4384	2.5259		Saci_0611	-	conserved Archaeal KH domain protein	ND	3.09134
SSO0632	purF-1	Amidophosphoribosyltransferase (glutamine phosphoribosylpyrophosphate amidotransferase) (ATase) (GPAT) (purF-1)	ND	ND		Saci_0612	-	conserved Archaeal protein	ND	ND
SSO0633	purF-2	Amidophosphoribosyltransferase (glutamine phosphoribosylpyrophosphate amidotransferase) (ATase) (GPAT) (purF-2)	ND	ND		Saci_0613	psmA	proteasome alpha subunit	3.41712	3.13512
SSO0635	purD	Phosphoribosylamine--glycine ligase (GAR synthetase) (GARS) (purD)	ND	ND		Saci_0614	-	hypothetical protein	5.28557	4.33306
SSO0636	purM	Phosphoribosylformylglycinamidine cyclo-ligase (AIR synthetase) (AIRS) (purM)	ND	ND		Saci_0615	-	conserved RNase_P_p30-like protein	ND	ND
SSO0637	-	Hypothetical protein	4.45084	4.91574		Saci_0616	-	conserved Archaeal protein	ND	5.69853
SSO0638	argG	Argininosuccinate synthetase (argG)	ND	2.98361		Saci_0617	-	50S ribosomal protein L15E	5.43102	4.28601
SSO0639	argH	Argininosuccinate lyase (argH)	2.83671	2.8796		Saci_0618	-	GTPase	ND	4.52385
SSO0640	carA	Carbamoyl-phosphate synthase, small subunit (carA)	3.04936	ND		Saci_0619	-	nucleotidyl transferase	ND	7.01834
SSO0641	carB	Carbamoyl-phosphate synthase large subunit (carB)	ND	ND		Saci_0620	-	30S ribosomal protein S3AE	ND	3.89761
SSO0645	rimK-2	Ribosomal protein S6 modification protein (rimK-2)	3.27035	3.58003		Saci_0621	-	SpoU rRNA methylase	8.20496	6.10436
SSO0646	-	Conserved hypothetical protein	7.29063	ND		Saci_0622	-	conserved Archaeal protein	ND	13.711
SSO0647	hdb-1	3-hydroxyacyl-CoA dehydrogenase (hdb-1)	8.07973	ND		Saci_0623	-	ribosomal RNA adenine dimethylase	ND	ND
SSO0648	-	Hypothetical protein	5.73942	ND		Saci_0624	-	conserved Archaeal protein	10.1169	7.7479
SSO0649	-	Conserved hypothetical protein	ND	ND		Saci_0625	rpoF	DNA-directed RNA polymerase, subunit F	7.83223	4.91802
SSO0650	-	Hypothetical protein	4.60906	4.5697		Saci_0626	-	50S ribosomal protein L21E	ND	4.89675
SSO0651	-	Conserved hypothetical protein	10.0065	9.65213		Saci_0630	-	hypothetical protein	ND	10.9608
SSO0652	-	Hypothetical protein	20	ND		Saci_0631	-	hypothetical protein	ND	ND
SSO0653	-	Conserved hypothetical protein	5.9097	6.11017		Saci_0632	-	hypothetical protein	ND	12.0821
SSO0654	paaF-2	Enoyl CoA hydratase (paaF-2)	3.29727	3.90469		Saci_0633	-	hypothetical protein	5.70578	6.19385
SSO0655	-	Hypothetical protein	20	20		Saci_0634	-	resolvase	5.04471	4.18555
SSO0656	-	Cytochrome C oxidase folding protein	16.0754	19.7522		Saci_0635	-	hypothetical protein	ND	ND
SSO0657	thrA/hom	Homoserine dehydrogenase (thrA/hom)	4.43926	4.87616		Saci_0636	-	hypothetical protein	ND	11.7854
SSO0658	-	Conserved hypothetical protein	4.84849	5.00518		Saci_0637	-	pNOB8-type integrase	ND	7.83389
SSO0659	-	Conserved hypothetical protein	12.1588	11.2462		Saci_0639	-	hypothetical metallo-beta-lactamase superfamily protein	9.72818	8.81053
SSO0660	tldD	Zn-dependent protease, tldD protein homolog, putative (tldD)	4.1119	3.83019		Saci_0640	-	glycerol-1-phosphate dehydrogenase	ND	6.71138
SSO0661	tldE	Zn-dependent protease, tldE protein homolog, putative (tldE)	3.57624	3.95675		Saci_0641	-	peptidyl-prolyl cis-trans isomerase	ND	2.92397
SSO0662	bioR	Biotin--(acetyl-CoA carboxylase) synthetase (bioR)	3.17981	3.31973		Saci_0642	-	50S ribosomal protein L37E	ND	ND
SSO0664	-	SUA5 related conserved hypothetical protein	4.06139	4.32055		Saci_0643	-	spermidine synthase	ND	ND
SSO0665	NuoB	NADH dehydrogenase subunit B (NuoB)	7.89133	9.14754		Saci_0646	ahcY	adenosylhomocysteinase	ND	3.02877
SSO0666	-	Glycerate kinase, putative	9.19491	12.4222		Saci_0647	-	conserved membrane protein	17.8537	16.648
SSO0668	-	Conserved hypothetical protein	6.12393	6.79458		Saci_0650	-	conserved Archaeal protein	ND	ND
SSO0669	-	Iron-dependent repressor	6.93813	8.07489		Saci_0651	-	site-specific DNA methylase	20	15.2787
SSO0670	-	Hypothetical protein	5.74043	6.19198		Saci_0652	-	conserved Archaeal protein	ND	ND
SSO0671	-	Hypothetical protein	8.08217	9.16896		Saci_0653	-	conserved Archaeal protein	ND	ND
SSO0673	-	Hypothetical protein	20	20		Saci_0654	-	GTP-binding protein hflX	ND	ND
SSO0674	-	Conserved hypothetical protein	11.901	ND		Saci_0655	-	conserved Archaeal HTH domain protein	4.74847	5.28912
SSO0675	mobB	Molybdopterin-guanine dinucleotide biosynthesis protein B (mobB)	20	ND		Saci_0656	-	protease regulatory protein	ND	ND
SSO0676	moeA-1	Molybdopterin biosynthesis protein (moeA-1)	7.03681	5.91605		Saci_0657	-	conserved Archaeal PUA domain protein	ND	ND
SSO0677	mobA	Molybdopterin-guanine dinucleotide biosynthesis protein A (mobA)	7.03727	ND		Saci_0658	-	conserved Archaeal protein	ND	ND
SSO0678	-	Conserved hypothetical protein	7.92423	9.37542		Saci_0659	-	queuine tRNA-ribosyltransferase	ND	ND
SSO0679	trzA	N-ethylammeline chlorohydrolase, putative (trzA)	ND	ND		Saci_0660	-	conserved Archaeal protein	ND	ND
SSO0680	-	Conserved hypothetical protein	ND	ND		Saci_0661	rpoG	DNA-directed RNA polymerase, subunit G	ND	ND
SSO0681	-	Conserved hypothetical protein	3.83183	4.40291		Saci_0662	-	proteasome protease subunit	ND	ND
SSO0683	-	Conserved hypothetical protein	4.33378	ND		Saci_0663	-	histidyl tRNA synthetase	ND	ND
SSO0684	gltB	Glutamate synthase (NADPH) subunit alpha (gltB)	6.79823	ND		Saci_0664	-	conserved Archaeal protein	ND	ND
SSO0686	-	Conserved hypothetical protein	2.883	2.94336		Saci_0665	-	hypothetical protein	ND	8.51301
SSO0687	-	Hypothetical protein	3.10524	3.32749		Saci_0666	thsB	thermosome beta subunit	ND	ND
SSO0688	-	ABC transporter, ATP binding protein	ND	3.89192		Saci_0667	-	conserved Archaeal protein	ND	ND
SSO0689	-	Conserved hypothetical protein	ND	ND		Saci_0668	-	hypothetical protein	ND	ND
SSO0690	-	Conserved hypothetical protein	20	ND		Saci_0669	-	conserved Archaeal protein	ND	4.38019
SSO0691	-	Hypothetical protein	13.684	16.9195		Saci_0670	-	30S ribosomal protein S17E	4.79783	3.99068
SSO0692	cmK	Cytidylate kinase (cmK)	6.80556	8.59482		Saci_0671	-	conserved Archaeal protein	3.92345	3.45502
SSO6374	rpl34E	LSU ribosomal protein L34E (rpl34E)	8.92067	8.38326		Saci_0672	-	RNase L inhibitor-like protein	ND	3.70392
SSO0693	-	Hypothetical protein	4.06633	ND		Saci_0673	-	hypothetical protein	ND	ND
SSO0694	adkA	Adenylate kinase (adkA)	3.80748	4.29253		Saci_0675	-	conserved membrane protein	ND	20
SSO0695	secY	Preprotein translocase secY subunit (secY)	ND	4.24126		Saci_0677	-	hypothetical SULF integrase	ND	ND
SSO0696	rpl15AB	LSU ribosomal protein L15AB (rpl15AB)	3.03049	ND		Saci_0678	-	hypothetical protein	ND	ND
SSO0697	rpl30AB	LSU ribosomal protein L30AB (rpl30AB)	ND	ND		Saci_0679	-	conserved membrane protein	ND	ND
SSO0698	rps5AB	SSU ribosomal protein S5AB (rps5AB)	2.64977	ND		Saci_0680	-	hypothetical protein	20	20
SSO0699	rpl18AB	LSU ribosomal protein L18AB (rpl18AB)	ND	ND		Saci_0681	-	hypothetical protein	ND	ND
SSO0700	rpl19E	LSU ribosomal protein L19E (rpl19E)	2.73514	2.78164		Saci_0684	-	30S ribosomal protein S10P	ND	ND
SSO0701	rpl32E	LSU ribosomal protein L32E (rpl32E)	ND	ND		Saci_0685	-	elongation factor 1-alpha	ND	ND
SSO0702	rpl6AB	LSU ribosomal protein L6AB (rpl6AB)	2.69183	ND		Saci_0686	-	30S ribosomal protein S7P	ND	4.0072
SSO0703	rps8AB	SSU ribosomal protein S8AB (rps8AB)	2.69461	ND		Saci_0687	-	conserved Crenarchaeal protein	10.8388	10.6913
SSO6391	rps14AB	SSU ribosomal protein S14AB (rps14AB)	2.73231	ND		Saci_0688	-	30S ribosomal protein S12P	ND	ND
SSO0704	rpl5AB	LSU ribosomal protein L5AB (rpl5AB)	2.61322	ND		Saci_0689	nusA	NusA	ND	ND
SSO0705	rps4E	SSU ribosomal protein S4E (rps4E)	2.76053	ND		Saci_0690	-	50S ribosomal protein L30E	ND	ND
SSO0707	rpl24AB	LSU ribosomal protein L24AB (rpl24AB)	2.96405	3.01068		Saci_0691	rpoA2	DNA-directed RNA polymerase subunit A''	ND	ND
SSO0708	rpl14AB	LSU ribosomal protein L14AB (rpl14AB)	3.06843	3.07613		Saci_0692	rpoA1	DNA-directed RNA polymerase subunit A'	ND	ND
SSO0709	rps17AB	SSU ribosomal protein S17AB (rps17AB)	3.33763	3.39824		Saci_0693	rpoB	DNA-directed RNA polymerase subunit B	ND	ND
SSO6397	rpl29AB	LSU ribosomal protein L29AB (rpl29AB)	3.60906	ND		Saci_0694	rpoH	DNA-directed RNA polymerase, subunit H	ND	4.4264
SSO0712	rps3AB	SSU ribosomal protein S3AB (rps3AB)	2.92016	2.99476		Saci_0695	-	translation initiation factor 2-like protein	ND	3.83043
SSO0713	rpl22AB	LSU ribosomal protein L22AB (rpl22AB)	2.80257	2.90746		Saci_0696	-	nucleoside diphosphate kinase	3.5811	3.31546
SSO0715	rps19AB	SSU ribosomal protein S19AB (rps19AB)	2.94898	3.31795		Saci_0697	-	50S ribosomal protein L24E	ND	ND
SSO0716	rpl2AB	LSU ribosomal protein L2AB (rpl2AB)	ND	ND		Saci_0698	-	30S ribosomal protein S28E	4.37967	4.35192
SSO6401	rpl23AB	LSU ribosomal protein L23AB (rpl23AB)	2.62615	2.6931		Saci_0699	-	uracil phosphoribosyltransferase	6.73125	4.66598
SSO0718	rpl4AE	LSU ribosomal protein L4AE (rpl4AE)	ND	ND		Saci_0700	gatB	aspartyl/glutamyl-tRNA(Asn/Gln) amidotransferase subunit B	4.03615	4.33713
SSO0719	rpl3AB	LSU ribosomal protein L3AB (rpl3AB)	ND	ND		Saci_0701	-	conserved Archaeal protein	ND	ND
SSO0720	-	Hypothetical protein	ND	5.86121		Saci_0702	-	hypothetical protein	ND	ND
SSO0722	ileS	Isoleucine-tRNA synthetase (ileS)	3.80456	3.74708		Saci_0703	-	conserved Archaeal radical SAM superfamily protein	ND	ND
SSO0723	leuB	3-isopropylmalate dehydrogenase (leuB)	ND	ND		Saci_0704	thiL	thiamine-monophosphate kinase	ND	ND
SSO0724	-	Hypothetical protein	9.96746	8.98751		Saci_0706	als	adenylosuccinate lyase	ND	ND
SSO0725	-	Hypothetical protein	ND	ND		Saci_0707	-	conserved Archaeal protein	4.5053	2.9105
SSO0726	-	2-haloalkanoic acid dehalogenase, putative	ND	2.70454		Saci_0708	-	conserved Archaeal protein	ND	ND
SSO0728	EF-2	Elongation factor 2 (EF-2)	2.90689	2.69433		Saci_0709	-	adenylosuccinate synthase	ND	ND
SSO0729	eiF4A	RNA helicase (ATP dependent)/eIF4A (eiF4A)	6.34852	7.77516		Saci_0710	-	conserved Prokaryal protein	ND	ND
SSO0730	-	Hypothetical protein	5.20539	5.90649		Saci_0711	-	conserved Crenarchaeal protein	ND	5.44661
SSO0731	-	Hypothetical protein	ND	ND		Saci_0712	-	prephenate dehydratase	ND	ND
SSO6418	rpl37AE	LSU ribosomal protein L37AE (rpl37AE)	3.91606	3.86638		Saci_0713	-	threonine dehydratase	ND	6.79422
SSO0732	-	Conserved hypothetical protein	3.37392	3.35		Saci_0714	-	HIT family protein	5.2921	4.61041
SSO0735	rph	Ribonuclease PH (rph)	3.40976	3.51284		Saci_0715	-	DNA recombination protein RadA	5.2879	5.46745
SSO0736	-	Conserved hypothetical protein	3.48519	3.66706		Saci_0716	-	hypothetical protein	ND	ND
SSO0737	-	Conserved hypothetical protein	ND	ND		Saci_0717	-	NOL1/NOP2/sun family protein	ND	ND
SSO0738	-	Proteasome subunit	4.24026	4.39914		Saci_0718	-	conserved Archaeal protein	ND	ND
SSO0739	-	Hypothetical protein	10.783	ND		Saci_0719	-	conserved Archaeal protein	ND	6.48576
SSO0740	-	Hypothetical protein	4.07845	4.96876		Saci_0720	-	cytidylyltransferase	ND	ND
SSO0741	-	Conserved hypothetical protein	3.3465	ND		Saci_0721	-	conserved Archaeal protein	20	ND
SSO0742	rpl15E	LSU ribosomal protein L15E (rpl15E)	ND	3.81817		Saci_0722	cdc6-1	cell division control protein 6-like protein 1	ND	19.8739
SSO0743	-	GTP binding protein	ND	ND		Saci_0724	-	membrane protein	4.63226	ND
SSO0745	-	Sugar phosphate nucleotydyl transferase	5.82584	6.68369		Saci_0725	-	conserved membrane protein	ND	ND
SSO0746	rps3AE	SSU ribosomal protein S3AE (rps3AE)	3.62473	4.21361		Saci_0726	-	conserved Crenarchaeal protein	ND	ND
SSO0747	-	Conserved hypothetical protein	4.88051	4.84284		Saci_0727	-	conserved Crenarchaeal protein	ND	4.30292
SSO0748	-	Conserved hypothetical protein	ND	ND		Saci_0728	-	pcrB family protein	4.27818	3.85826
SSO0749	erm/ksgA	rRNA adenine N-6-methyltransferase (erm/ksgA)	ND	19.0062		Saci_0729	-	hypothetical protein	ND	ND
SSO0750	-	Conserved hypothetical protein	ND	ND		Saci_0730	-	conserved Archaeal protein	8.60381	12.1629
SSO0751	rpoF	DNA-directed RNA polymerase, subunit F (rpoF)	4.80245	5.29007		Saci_0731	-	conserved Archaeal protein	4.55247	4.12853
SSO0752	rpl21E	LSU ribosomal protein L21E (rpl21E)	4.50838	5.56005		Saci_0732	-	conserved Archaeal protein	ND	ND
SSO0753	-	Hypothetical protein	ND	ND		Saci_0733	-	membrane protein	ND	ND
SSO0754	-	Hypothetical protein	ND	ND		Saci_0734	-	ABC transporter	ND	ND
SSO0755	ahcY	S-adenosyl-L-homocysteine hydrolase (ahcY)	ND	2.78265		Saci_0735	-	hypothetical protein	7.82406	10.2284
SSO0757	-	Spermidine synthase	3.09252	3.36796		Saci_0736	-	membrane protein	7.4059	9.77671
SSO6453	rpl37E	LSU ribosomal protein L37E (rpl37E)	ND	3.33151		Saci_0737	-	ABC transporter	5.94787	5.42151
SSO6454	snRNP-2	Small nuclear riboprotein protein (snRNP-2)	3.34679	ND		Saci_0738	-	hypothetical membrane protein	ND	ND
SSO0758	-	Peptidyl-prolyl cis-trans isomerase, FKBP-type rotamase	4.72637	4.70966		Saci_0739	-	hypothetical protein	6.86448	9.44728
SSO0760	gldA	Glycerol-1-phosphate dehydrogenase (gldA)	4.05262	4.41003		Saci_0742	-	hypothetical protein	ND	ND
SSO0761	-	mRNA 3'-end processing factor, putative	9.24118	6.61362		Saci_0743	-	hypothetical protein	ND	ND
SSO6468	-	Probable integrase from SSV1 (orf D-335) (fragment)	ND	ND		Saci_0744	-	hypothetical protein	20	ND
SSO6469	-	Hypothetical protein	ND	ND		Saci_0745	-	conserved Archaeal protein	6.45394	5.62059
SSO0762	-	Hypothetical protein	ND	ND		Saci_0746	-	hypothetical protein	ND	ND
SSO0763	-	Hypothetical protein	ND	ND		Saci_0747	-	conserved Prokaryal protein	6.09159	5.73009
SSO0764	adh-2	Alcohol dehydrogenase (Zn containing) (adh-2)	5.00105	6.34405		Saci_0748	-	hypothetical protein	15.6305	10.1334
SSO0765	gatA-1	Glutamyl-tRNA amidotransferase, subunit A (gatA-1)	3.96422	4.15127		Saci_0749	-	hypothetical protein	ND	ND
SSO0766	-	Proteasome subunit	3.2694	3.52403		Saci_0750	argC	N-acetyl-gamma-glutamyl-phosphate reductase	5.79226	4.30508
SSO0767	-	Conserved hypothetical protein	4.69228	5.08701		Saci_0751	-	amino acid kinase	ND	3.95074
SSO0768	rfc	Activator 1, replication factor C, small subunit (rfc)	4.07777	3.91292		Saci_0752	lysM	Lrp-like transcriptional regulator	ND	ND
SSO0769	rfcL	Activator 1, replication factor C (RFC) large subunit (rfcL)	4.07346	3.776		Saci_0753	-	hypothetical protein	ND	ND
SSO0770	moaC	Molybdenum cofactor biosynthesis protein C (moaC)	6.65791	7.09579		Saci_0754	-	conserved Archaeal protein	ND	ND
SSO0771	cdc6-2	Cell division control 6/orc1 protein homolog (cdc6-2)	6.10274	7.32676		Saci_0755	argD	acetylornithine aminotransferase	ND	ND
SSO0773	-	Hypothetical protein	7.80855	ND		Saci_0756	-	peptidase	ND	4.39817
SSO0772	-	Hypothetical protein	5.97964	6.58103		Saci_0757	-	undecaprenyl pyrophosphate synthetase	ND	6.80115
SSO0774	-	Minichromosome maintenance protein MCM	4.85723	4.85299		Saci_0758	-	30S ribosomal protein S8E	3.49861	3.39866
SSO0775	-	Hypothetical protein	ND	ND		Saci_0759	-	conserved Archaeal protein	ND	5.33616
SSO0776	-	Conserved hypothetical protein	ND	ND		Saci_0761	-	epimerase	13.379	8.96723
SSO0777	radA-like	DNA repair protein radA homolog (radA-like)	8.3246	ND		Saci_0763	-	thiamine pyrophosphate-requiring enzyme	ND	ND
SSO0778	-	Hypothetical protein	ND	ND		Saci_0765	-	conserved Archaeal protein	5.47163	5.52739
SSO0779	-	Conserved hypothetical protein	15.9686	20		Saci_0766	-	50S ribosomal protein L40E	ND	ND
SSO0780	tmK-1	Thymidylate kinase (tmK-1)	20	20		Saci_0767	-	conserved Archaeal protein	ND	ND
SSO0781	-	Conserved hypothetical protein	11.1967	14.2273		Saci_0768	aspS	aspartyl-tRNA synthetase	4.37074	3.64342
SSO6503	-	Conserved hypothetical protein	7.04575	ND		Saci_0769	-	conserved Archaeal protein	ND	ND
SSO0782	-	SSV1 integrase fragment homolog (orf D-335)	ND	ND		Saci_0770	-	conserved Archaeal protein	ND	ND
SSO0783	-	Hypothetical protein	ND	ND		Saci_0771	-	conserved Archaeal protein	ND	ND
SSO0784	-	Hypothetical protein	ND	ND		Saci_0772	-	elongation factor 1-beta	ND	ND
SSO0785	-	Conserved hypothetical protein	6.52315	7.41421		Saci_0773	-	SAV protein-like	ND	4.06696
SSO0786	-	Amino acid specific permease	ND	ND		Saci_0774	-	hypothetical protein	ND	ND
SSO0787	-	Transposase ISC1439	ND	ND		Saci_0775	-	XPG/RAD25 related endonuclease	ND	ND
SSO0788	-	Conserved hypothetical protein	ND	ND		Saci_0776	-	conserved Archaeal protein	ND	ND
SSO0789	-	Conserved hypothetical protein	ND	ND		Saci_0777	gluTR	glutamyl-tRNA reductase	ND	ND
SSO0790	argE-1	Acetylornithine deacetylase fragment (argE-1)	ND	ND		Saci_0778	alaD	delta-aminolevulinic acid dehydratase	ND	3.48958
SSO0791	-	Glycosyltransferase	ND	ND		Saci_0779	hemL	glutamate-1-semialdehyde aminotransferase	ND	3.39962
SSO0792	-	Hypothetical protein	9.65235	ND		Saci_0780	pbg	porphobilinogen deaminase	ND	ND
SSO0793	-	Hypothetical protein	8.93303	ND		Saci_0781	-	hypothetical protein	ND	ND
SSO0794	-	Transposase ISC1476	ND	ND		Saci_0782	-	conserved Crenarchaeal protein	ND	ND
SSO0795	-	Hypothetical protein	12.0261	9.5303		Saci_0783	-	hypothetical protein	ND	5.14711
SSO0796	-	Hypothetical protein	7.91179	7.21436		Saci_0787	-	conserved Archaeal protein	20	20
SSO0797	-	Orf in partial transposon ISC1913	ND	ND		Saci_0788	-	thermostable DNA ligase	11.6853	10.2197
SSO0798	-	Conserved hypothetical protein	8.05569	11.2432		Saci_0789	-	deoxycytidine triphosphate deaminase	5.03159	4.65404
SSO0799	-	Hypothetical protein	ND	ND		Saci_0790	-	conserved Archaeal protein	ND	ND
SSO0800	-	Hypothetical protein	ND	ND		Saci_0791	-	conserved Archaeal protein	7.08579	7.54999
SSO0801	-	Transposase ISC1476	ND	ND		Saci_0792	-	conserved Archaeal protein	ND	9.32686
SSO0802	-	Partial transposase in ISC1190	ND	ND		Saci_0793	-	conserved Archaeal protein	ND	ND
SSO0803	-	Partial transposase in ISC1190	ND	ND		Saci_0794	-	hypothetical protein	ND	ND
SSO6566	-	Second ORF in transposon ISC1225	ND	ND		Saci_0795	-	conserved Prokaryal protein	ND	ND
SSO0804	-	Hypothetical protein	12.6067	20		Saci_0796	-	conserved Archaeal protein	15.0995	9.27496
SSO0805	-	Hypothetical protein	ND	ND		Saci_0797	-	conserved Archaeal protein	20	ND
SSO0806	-	Hypothetical protein	ND	ND		Saci_0798	matT	S-adenosylmethionine synthetase	4.1489	ND
SSO0807	-	Hypothetical protein	6.72234	8.31398		Saci_0799	-	Sm-like protein	4.35899	3.7686
SSO0808	-	Conserved hypothetical protein	7.43216	6.4799		Saci_0800	-	conserved Archaeal protein	ND	10.625
SSO0809	galE-2	UDP-glucose 4-epimerase (galE-2)	4.382	4.49669		Saci_0801	pyrG	CTP synthase	6.62131	5.52637
SSO0810	ugd	UDP-glucose 6-dehydrogenase (ugd)	3.31616	3.60553		Saci_0802	-	hypothetical protein	5.6361	4.577
SSO0813	-	UTP-glucose-1-phosphate uridylyltransferase	3.75103	3.73401		Saci_0803	-	conserved Crenarchaeal protein	3.92731	ND
SSO0814	-	Conserved hypothetical protein	4.93723	4.58611		Saci_0804	-	conserved Crenarchaeal protein	ND	ND
SSO0816	-	Hypothetical protein	11.725	ND		Saci_0805	-	conserved Crenarchaeal protein	ND	ND
SSO0817	-	Hypothetical protein	3.49927	3.76217		Saci_0806	-	phosphoglucomutase/phosphomannomutase	3.67362	3.67624
SSO0818	-	Conserved hypothetical protein	3.68091	ND		Saci_0807	-	glycosyl transferase	ND	ND
SSO0819	-	Conserved hypothetical protein	4.22137	ND		Saci_0810	-	hypothetical protein	10.2975	6.05814
SSO0820	-	Conserved hypothetical protein	10.3425	14.8731		Saci_0811	tru	tRNA pseudouridine synthase	ND	ND
SSO0821	-	Conserved hypothetical protein	12.3598	ND		Saci_0813	-	50S ribosomal protein L14E	ND	ND
SSO0822	-	Hypothetical protein	ND	ND		Saci_0814	-	hypothetical DEAD/DEAH box helicase	ND	5.87542
SSO0823	-	Hypothetical protein	ND	ND		Saci_0815	-	hypothetical protein	ND	ND
SSO0825	-	Hypothetical protein	13.6004	11.6452		Saci_0816	-	hypothetical protein	ND	ND
SSO0826	-	Hypothetical protein	ND	ND		Saci_0817	pcnB	DNA polymerase sliding clamp B	ND	ND
SSO0827	-	Conserved hypothetical protein	ND	ND		Saci_0818	-	conserved Archaeal protein	ND	ND
SSO0828	-	Hypothetical protein	ND	ND		Saci_0819	-	conserved Archaeal GGDN family protein	ND	ND
SSO0829	-	Conserved hypothetical protein	ND	ND		Saci_0820	ribH	6,7-dimethyl-8-ribityllumazine synthase	ND	ND
SSO0830	rfbB-1	dTDP-Glucose 4,6-dehydratase (rfbB-1)	4.2112	4.56555		Saci_0821	-	conserved Archaeal riboflavin synthase	ND	ND
SSO0831	-	Sugar phosphate nucleotydyl transferase	ND	ND		Saci_0822	-	3,4-dihydroxy-2-butanone 4-phosphate synthase	ND	ND
SSO0832	rfbD-1	dTDP-4-dehydrorhamnose reductase (rfbD-1)	ND	ND		Saci_0823	-	hypothetical protein	ND	ND
SSO0833	rfbC-1	dTDP-4-dehydrorhamnose 3,5 epimerase (rfbC-1)	5.63084	6.52374		Saci_0824	-	conserved Crenarchaeal protein	ND	ND
SSO0834	-	Hypothetical protein	ND	ND		Saci_0825	-	cobyrinic acid A,C-diamide synthase	ND	ND
SSO0836	-	Partial ORF from ISC1904	ND	ND		Saci_0826	pcnA	DNA polymerase sliding clamp A	ND	ND
SSO0837	-	Polysaccharide biosynthesis related protein	ND	ND		Saci_0827	-	methionine synthase	ND	ND
SSO0838	-	Conserved hypothetical protein	6.3598	10.6407		Saci_0828	metE	methionine synthase II	ND	ND
SSO0840	-	Hypothetical protein	ND	ND		Saci_0829	-	30S ribosomal protein S15P	6.19729	5.04709
SSO0842	-	Transposase ISC1476	ND	ND		Saci_0830	-	conserved Prokaryal protein	ND	20
SSO0844	-	Hypothetical protein	ND	ND		Saci_0831	-	30S ribosomal protein S6E	4.50091	3.88928
SSO6659	-	Hypothetical protein	ND	ND		Saci_0832	-	translation initiation factor 2 gamma subunit	3.89771	3.33926
SSO6661	-	Hypothetical protein	4.5325	4.88261		Saci_0833	-	hypothetical protein	ND	5.55297
SSO6663	-	Hypothetical protein	4.72273	4.6674		Saci_0834	rpoE	DNA-directed RNA polymerase subunit E	18.9534	12.2025
SSO0845	-	Hypothetical protein	4.10224	3.94015		Saci_0835	-	conserved Archaeal protein	ND	ND
SSO0846	-	Hypothetical protein	ND	ND		Saci_0836	-	conserved Archaeal protein	20	19.6526
SSO0847	-	Hypothetical protein	ND	ND		Saci_0837	-	2,3-bisphosphoglycerate-independent phosphoglycerate mutase 1	ND	3.20975
SSO0848	-	Hypothetical protein	ND	ND		Saci_0838	sav	ATP-dependent Zn protease	ND	ND
SSO0849	-	Hypothetical protein	15.7729	ND		Saci_0839	-	reverse gyrase	4.77682	3.75586
SSO0850	-	Transposase ISC1190	ND	ND		Saci_0840	-	hypothetical protein	ND	3.94476
SSO0851	-	Transposase ISC1290	ND	ND		Saci_0841	-	30S ribosomal protein S25E	3.70745	3.65987
SSO0852	-	Hypothetical protein	20	ND		Saci_0842	-	hypothetical protein	ND	4.00346
SSO0853	-	SSV1 integrase fragment homolog (orf D-335)	ND	ND		Saci_0843	-	conserved Archaeal protein	ND	ND
SSO0857	argS	Arginyl-tRNA synthetase (argS)	3.31187	3.61691		Saci_0844	-	conserved Archaeal protein	10.5473	10.9749
SSO6687	-	Hypothetical protein	6.87155	ND		Saci_0845	-	hypothetical protein	4.70786	5.25485
SSO0858	-	Hypothetical protein	ND	10.2345		Saci_0846	-	hypothetical protein	4.68251	4.56169
SSO0860	-	Conserved hypothetical protein	11.8417	ND		Saci_0847	-	hypothetical protein	5.92262	ND
SSO0862	thsA	Thermosome alpha subunit (thermophilic factor 55) (ring complex alpha subunit)(chaperonin alpha subunit) (thsA)	ND	3.84858		Saci_0848	-	oxidoreductase	ND	6.58253
SSO0863	-	Hypothetical protein	19.503	20		Saci_0849	-	nucleoside-triphosphatase	ND	ND
SSO0865	-	Conserved hypothetical protein	ND	ND		Saci_085	-	serine/threonine protein kinase	ND	ND
SSO0866	-	Conserved hypothetical protein	9.78417	10.2549		Saci_0850	-	O-sialoglycoprotein endopeptidase	ND	ND
SSO0867	-	Conserved hypothetical protein	9.9318	20		Saci_0851	-	30S ribosomal protein S27AE	ND	ND
SSO0869	-	Conserved hypothetical protein	ND	ND		Saci_0853	-	30S ribosomal protein S24E	4.27696	3.4658
SSO0870	-	Conserved hypothetical protein	8.49229	7.19382		Saci_0854	thi	thiazole biosynthetic enzyme	3.76562	3.21526
SSO0871	argF	Ornithine carbamoyltransferase (argF)	4.58336	5.04796		Saci_0855	-	hypothetical protein	ND	ND
SSO0872	-	Conserved hypothetical protein	4.62483	5.28994		Saci_0856	pad	phenylacrylic acid decarboxylase	20	20
SSO0873	-	Conserved hypothetical protein	3.53119	ND		Saci_0857	-	hypothetical protein	ND	9.63231
SSO0874	asd-1	Aspartate-semialdehyde dehydrogenase (ASA dehydrogenase) (asd-1)	ND	3.46715		Saci_0858	-	tRNA-intron endonuclease	ND	ND
SSO0876	akH	Aspartokinase (akH)	3.575	3.45362		Saci_0859	-	hypothetical protein	ND	4.37253
SSO0878	thrC-2	Threonine synthase (thrC-2)	3.2835	3.58365		Saci_0860	-	hypothetical protein	ND	ND
SSO0879	-	Conserved hypothetical protein	ND	ND		Saci_0861	-	conserved Crenarchaeal protein	ND	ND
SSO6716	-	Hypothetical protein	20	20		Saci_0862	glyRS	glycyl-tRNA synthetase class II	ND	ND
SSO0881	-	Conserved hypothetical protein	4.01002	4.27941		Saci_0863	-	agmatinase	ND	3.25326
SSO0883	ppsA-1	Phosphoenolpyruvate synthase (ppsA-1)	5.44142	5.2529		Saci_0864	rpoP	DNA directed RNA polymerase subunit P-like protein	ND	ND
SSO0886	-	Conserved hypothetical protein	ND	ND		Saci_0865	-	protein translation factor SUI1	ND	4.85947
SSO0887	-	Acylphosphatase	6.94718	10.5062		Saci_0866	tifB	transcription initiation factor B	ND	4.74795
SSO0888	trpB	Tryptophan synthase beta chain (trpB)	ND	4.63102		Saci_0867	-	conserved membrane protein	ND	ND
SSO0889	trpA	Tryptophan synthase alpha chain (trpA)	3.70493	3.58494		Saci_0869	-	hypothetical protein	ND	4.56273
SSO0890	trpD	Anthranilate phosphoribosyltransferase (trpD)	3.25419	3.53755		Saci_0870	-	conserved membrane protein	7.42423	5.38598
SSO0892	trpF	Phosphoribosyl anthranilate isomerase (trpF)	3.25951	ND		Saci_0871	-	conserved Prokaryal protein	5.35301	5.11813
SSO0893	trpE	Anthranilate synthase component I (trpE)	3.18955	3.46967		Saci_0872	actP	truncated copper-transporting P-type ATPase	3.72124	3.4664
SSO0894	trpGD	Anthranilate synthase component II (trpGD)	ND	ND		Saci_0873	-	conserved Archaeal protein	ND	ND
SSO0895	trpC	Indole-3-glycerol phosphate synthase (trpC)	5.29434	5.84138		Saci_0874	-	conserved Archaeal protein	ND	ND
SSO0897	aspB-2	Aspartate aminotransferase (aspB-2)	5.34445	ND		Saci_0875	-	hypothetical protein	11.2073	13.8984
SSO0899	valS	Valyl-tRNA synthetase (valS)	ND	3.91863		Saci_0877	-	hypothetical protein	ND	ND
SSO0898	-	Conserved hypothetical protein	5.77895	6.03442		Saci_0878	-	hypothetical protein	ND	ND
SSO0900	-	Hypothetical protein	5.95821	5.99717		Saci_0879	-	conserved membrane protein	ND	ND
SSO0901	-	Hypothetical protein	20	ND		Saci_0880	-	ABC-type transport system	ND	ND
SSO0902	-	Hypothetical protein	ND	ND		Saci_0881	-	hypothetical protein	ND	5.25393
SSO6759	-	Hypothetical protein	6.68549	ND		Saci_0882	-	conserved Archaeal protein	ND	ND
SSO0903	-	Hypothetical protein	14.3423	20		Saci_0883	-	ammonia transporter	ND	4.41663
SSO0904	ogG	8-oxoguanine DNA glycosylase (ogG)	ND	ND		Saci_0884	-	serine/threonine protein phosphatase catalytic subunit	ND	ND
SSO0905	serA-1	D-3-phosphoglycerate dehydrogenase (serA-1)	4.86633	5.20696		Saci_0885	-	conserved Prokaryal protein	3.81203	3.55956
SSO0906	-	Soluble hydrogenase, small subunit	4.45957	4.20674		Saci_0886	-	inorganic phosphate transporter	ND	4.97017
SSO6768	rpoK	DNA-directed RNA polymerase subunit K (rpoK)	4.39679	ND		Saci_0887	-	conserved Prokaryal protein	13.5819	12.1236
SSO0907	topA	DNA topoisomerase I family A (topA)	5.24238	4.75033		Saci_0888	-	guanine deaminase	ND	ND
SSO0909	-	AAA family ATPase, p60 katanin	3.53713	3.71636		Saci_0891	-	conserved Archaeal protein	ND	ND
SSO0910	-	Conserved hypothetical protein	ND	ND		Saci_0892	-	conserved Crenarchaeal protein	4.80398	4.18467
SSO0911	-	Conserved hypothetical protein	ND	4.82307		Saci_0893	-	thymidylate kinase	ND	5.90433
SSO6778	-	Hypothetical protein	4.98179	5.81717		Saci_0894	-	hypothetical protein	ND	ND
SSO0913	-	Enolase	3.24299	3.50031		Saci_0895	-	conserved Archaeal protein	ND	ND
SSO0914	-	Hypothetical protein	ND	ND		Saci_0896	-	hypothetical protein	7.29248	6.00719
SSO0915	-	Conserved hypothetical protein	6.13758	6.74217		Saci_0897	-	conserved Archaeal membrane protein	20	ND
SSO0916	-	Signal peptidase, putative	6.31551	9.34074		Saci_0898	-	conserved membrane protein	5.5164	6.11993
SSO0917	-	Glycine dehydrogenase subunit 2	3.35916	3.05724		Saci_0899	-	hypothetical protein	ND	4.23071
SSO0918	-	Glycine dehydrogenase subunit 1	4.28548	4.32714		Saci_0900	-	replication and repair minichromosome maintenance protein MCM	5.27906	4.15713
SSO0919	-	Aminomethyltransferase	3.48416	3.6092		Saci_0901	-	conserved Archaeal protein	4.91254	4.07497
SSO0920	-	Glycine cleavage system protein H	3.1703	ND		Saci_0902	-	hypothetical protein	ND	5.31113
SSO0921	-	Conserved hypothetical protein	3.7872	3.86017		Saci_0903	cdc6-2	cell division control protein 6-like protein 2	ND	ND
SSO0922	-	Hypothetical protein	3.62651	ND		Saci_0904	-	hypothetical protein	ND	ND
SSO0923	-	Conserved hypothetical protein	6.44122	7.0646		Saci_0905	-	molybdenum cofactor biosynthesis protein C	ND	ND
SSO0925	-	ABC transporter	5.11489	5.15498		Saci_0906	-	replication factor C	ND	ND
SSO0927	-	Conserved hypothetical protein	ND	ND		Saci_0907	-	replication factor C	5.2564	ND
SSO0928	-	Conserved hypothetical protein	3.25132	3.34491		Saci_0908	-	universally conserved protein	ND	ND
SSO0929	nrd	Ribonucleotide reductase (nrd)	4.43024	4.88953		Saci_0909	-	proteasome beta subunit precursor	4.20679	3.87947
SSO0931	-	Conserved hypothetical protein	ND	20		Saci_0910	-	glutamyl-tRNA(Gln) amidotransferase subunit A	5.16722	5.49701
SSO0934	-	Hypothetical protein	4.60143	ND		Saci_0911	adh	alcohol dehydrogenase	ND	7.68144
SSO0936	gatB-2	Glutamyl-tRNA -Gln amidotransferase, subunit B (gatB-2)	2.92773	ND		Saci_0912	-	hypothetical protein	ND	ND
SSO0938	ansA	Asparinase (ansA)	3.30732	ND		Saci_0913	-	hypothetical protein	ND	6.42052
SSO6817	rps30E	LSU ribosomal protein S30E (rps30E)	5.08229	5.1375		Saci_0914	-	uroporphyrin-III C-methyltransferase	11.9103	11.1049
SSO0939	-	Pre mRNA splicing protein	ND	ND		Saci_0915	-	conserved Archaeal protein	ND	ND
SSO0940	-	Fibrillarin-like pre-rRNA processing protein	2.99454	3.06815		Saci_0916	-	carbon monoxide dehydrogenase medium chain	3.29514	3.36021
SSO0941	-	Hypothetical protein	2.84882	2.7043		Saci_0917	-	carbon monoxide dehydrogenase small chain	ND	ND
SSO0942	-	Conserved hypothetical protein	3.40201	3.4585		Saci_0918	-	universally conserved protein	7.39312	7.88329
SSO0943	-	N2,N2 dimethylguanosine tRNA methyltransferase	5.76595	5.62172		Saci_0919	-	conserved Archaeal protein	5.25824	4.75322
SSO0944	-	Hypothetical protein	9.30423	ND		Saci_0920	-	GTP-binding protein 1	ND	6.45298
SSO0946	TFB-2	Transcription initiation factor IIB (TFIIB) homolog (TFB-2)	3.21321	3.42747		Saci_0921	-	conserved Archaeal protein	20	20
SSO0947	-	Hypothetical protein	4.06538	4.46032		Saci_0922	-	small heat shock protein	5.94728	5.01126
SSO0949	-	Conserved hypothetical protein	5.18774	5.8		Saci_0923	-	hypothetical protein	ND	ND
SSO0950	-	Hypothetical protein	8.50627	11.7054		Saci_0924	-	methylmalonyl-CoA mutase	ND	ND
SSO0951	tfIID	TATA box binding protein, hypothetical (tfIID)	3.32052	3.59902		Saci_0925	-	phosphoribosyltransferase	5.40704	5.59543
SSO0952	-	Conserved hypothetical protein	5.47431	5.36688		Saci_0926	-	conserved thermophile protein	ND	ND
SSO0953	-	Diphthine synthase, hypothetical	4.77057	4.52306		Saci_0927	-	hypothetical protein	ND	ND
SSO0954	-	Conserved hypothetical protein	3.83684	4.1863		Saci_0929	-	SAV protein-like	6.89683	6.32442
SSO0955	-	Hypothetical protein	4.81254	4.50404		Saci_0930	-	inositol-1-monophosphatase	4.68799	3.92156
SSO0956	-	Conserved hypothetical protein	3.58289	3.6857		Saci_0931	trxR	thioredoxin reductase	4.43405	3.6175
SSO0957	gatA-2	Glutamyl-tRNA amidotransferase, subunit A (gatA-2)	3.80957	4.1453		Saci_0932	-	conserved Archaeal protein	ND	ND
SSO6855	gatC	Glutamyl-tRNA-Gln amidotransferase, subunit C (gatC)	4.60422	4.74624		Saci_0933	-	hypothetical protein	7.97909	7.72894
SSO0959	-	DNA repair protein rad25	6.21764	6.83058		Saci_0934	-	conserved Archaeal protein	ND	ND
SSO0960	-	Hypothetical protein	8.77726	12.0484		Saci_0935	-	hypothetical protein	ND	5.92123
SSO0961	-	Conserved hypothetical protein	5.71319	7.12393		Saci_0936	-	hypothetical protein	4.64301	4.59382
SSO0962	-	DNA binding protein SSO10b	5.05959	4.44021		Saci_0937	-	hypothetical protein	ND	ND
SSO0963	topR-2	Reverse gyrase (topR-2)	4.19816	4.1175		Saci_0938	-	hypothetical protein	ND	ND
SSO6877	-	DNA binding protein SSO10b	4.76937	ND		Saci_0939	-	conserved Archaeal protein	ND	ND
SSO0965	-	ATP-dependent helicase	2.90526	3.10735		Saci_0940	-	2-isopropylmalate synthase	11.6152	10.1832
SSO0966	-	Conserved hypothetical protein	3.3068	3.49182		Saci_0941	-	conserved thermophile protein	20	20
SSO0967	-	Deoxyhypusine synthase	3.18006	3.30297		Saci_0942	-	hypothetical protein	ND	ND
SSO0968	top6B	DNA topoisomerase VI subunit B (top6B)	2.93617	3.23789		Saci_0943	-	hypothetical protein	11.9506	20
SSO0969	top6A	DNA topoisomerase VI subunit A (top6A)	3.24447	3.42439		Saci_0944	-	conserved Archaeal protein	ND	6.09816
SSO0970	eiF5A	Initiation factor 5A, hypothetical (eiF5A)	4.21164	4.53561		Saci_0945	-	conserved Archaeal protein	20	17.5642
SSO0971	srp54	Signal recognition particle protein subunit SRP54 (srp54)	3.54355	3.52221		Saci_0946	-	ABC transporter, ATP binding	5.55111	5.39227
SSO0972	-	Conserved hypothetical protein	3.59815	3.59086		Saci_0947	-	hypothetical protein	16.3995	18.9751
SSO0974	-	3-hydroxyisobutyrate dehydrogenase	4.9762	5.75019		Saci_0948	-	3-methyl-2-oxobutanoate hydroxymethyltransferase	11.495	9.75605
SSO0975	fabG-1	3-oxoacyl-(acyl carrier protein) reductase (fabG-1)	6.01936	5.88799		Saci_0949	-	conserved Archaeal protein	ND	4.30322
SSO6901	-	Conserved hypothetical protein	8.61335	7.22522		Saci_0950	-	conserved Archaeal protein	5.5899	5.77477
SSO0976	pyrH	Uridylate kinase (pyrH)	11.8254	ND		Saci_0951	-	hypothetical protein	5.93786	5.79708
SSO6904	-	Hypothetical protein	20	ND		Saci_0952	-	molybdenum cofactor biosynthesis protein D/E	4.97898	4.21999
SSO0977	leuA-2	2-isopropylmalate synthase (leuA-2)	5.71233	6.44619		Saci_0953	-	hypothetical protein	3.67295	3.87897
SSO0978	rpiA	Ribose 5-phosphate isomerase (rpiA)	5.87439	7.32976		Saci_0954	-	conserved Archaeal protein	ND	ND
SSO0980	-	Transposase ISC1217	ND	ND		Saci_0955	ppa	inorganic pyrophosphatase	4.14146	4.42836
SSO0981	pyK	Pyruvate kinase (pyK)	8.4259	10.4342		Saci_0956	-	hypothetical protein	ND	ND
SSO0983	-	Hypothetical protein	8.03494	10.2389		Saci_0957	-	GTPase-like protein	ND	8.29757
SSO0985	-	Oxidoreductase, putative	4.201	5.15663		Saci_0958	-	ribonuclease HII	ND	9.09224
SSO0986	-	Hypothetical protein	3.2925	3.50166		Saci_0959	-	conserved Archaeal protein	ND	4.84965
SSO0987	-	Glycogen synthase	3.48361	3.72093		Saci_0960	-	hypothetical protein	5.92379	5.10854
SSO0988	-	Alpha amylase	4.47116	4.23078		Saci_0961	-	translation initiation factor 2 beta subunit	6.64404	5.03017
SSO0989	-	Sugar phosphate nucleotydyl transferase	4.15023	4.43936		Saci_0962	-	universally conserved protein	ND	4.55926
SSO0990	-	Glucan 1,4 alpha glucosidase (Glucoamylase)	4.2767	4.67597		Saci_0963	-	acetyl-CoA acetyltransferase	ND	ND
SSO0991	treX-like	Glycogen debranching enzyme, hypothetical (treX-like)	5.94317	5.94557		Saci_0964	-	translation initiation factor 1A	ND	3.64719
SSO0992	-	Transport conserved hypothetical protein	ND	4.96971		Saci_0965	-	conserved Archaeal protein	ND	ND
SSO0994	-	Conserved hypothetical protein	20	20		Saci_0966	-	conserved Archaeal protein	9.83502	8.61075
SSO0995	-	Conserved hypothetical protein	20	20		Saci_0967	-	hypothetical protein	20	ND
SSO0996	-	Nicotinate-nucleotide pyrophosphorylase	ND	ND		Saci_0968	-	conserved Archaeal protein	6.71768	ND
SSO0997	nadB	Aspartate oxidase (nadB)	3.28489	3.60344		Saci_0969	-	hypothetical protein	4.05442	3.92952
SSO0998	nadA	Quinolinate synthetase (nadA)	3.45067	3.89282		Saci_0970	-	hypothetical protein	ND	4.18118
SSO0999	-	ABC Transporter	5.30808	5.41109		Saci_0971	-	cystathionine beta-lyases/cystathionine gamma-synthase	ND	ND
SSO1000	-	Maltose transport inner membrane protein	ND	ND		Saci_0972	-	homoserine kinase	ND	5.28633
SSO1001	-	Sugar ABC transporter	5.14993	4.63076		Saci_0973	-	molybdopterin biosynthesis protein	20	20
SSO1003	-	Sugar ABC transporter	3.46343	3.69085		Saci_0974	-	hypothetical protein	11.9554	6.46898
SSO1004	-	Conserved hypothetical protein	8.599	ND		Saci_0975	-	single strand DNA binding protein	8.50744	6.47666
SSO1005	-	Conserved hypothetical protein	8.56495	9.25535		Saci_0976	-	conserved Archaeal protein	4.19679	3.78143
SSO1007	argE-2	Acetylornithine deacetylase (argE-2)	ND	ND		Saci_0977	-	conserved Archaeal protein	4.49652	3.94191
SSO1008	-	Conserved hypothetical protein	ND	ND		Saci_0979	sdhD	succinate dehydrogenase subunit D	4.55939	3.56654
SSO1009	-	Amino acid specific permease	11.5897	ND		Saci_0980	sdhC	succinate dehydrogenase subunit C	ND	3.70324
SSO1010	-	NADH dehydrogenase	6.91141	7.56947		Saci_0981	sdhB	succinate dehydrogenase subunit B	ND	3.97324
SSO1012	ilvB-3	Acetolactate synthase large subunit homolog (ilvB-3)	6.40138	5.81951		Saci_0982	sdhA	succinate dehydrogenase subunit A	ND	3.9536
SSO1018	hoxN	High-affinity nickel-transport protein (hoxN)	ND	ND		Saci_0983	-	conserved Archaeal protein	ND	5.00917
SSO1019	cysA-1	Thiosulfate sulfurtransferase (cysA-1)	ND	ND		Saci_0984	-	hypothetical protein	ND	ND
SSO1020	-	Hypothetical protein	5.43029	ND		Saci_0985	-	conserved membrane protein	ND	10.3698
SSO1021	hycC	Formate hydrogenlyase subunit 3 (hycC)	ND	ND		Saci_0986	-	conserved Archaeal protein	4.56946	4.49202
SSO1022	hycG	Formate hydrogenlyase subunit 7 (hycG)	ND	ND		Saci_0987	-	hypothetical protein	4.65057	5.16616
SSO1023	hycE	Formate hydrogenlyase subunit 5 (hycE)	2.91566	ND		Saci_0988	-	hypothetical protein	6.83554	7.25862
SSO1024	-	NADH-Ubiquinone/plastoquinone related	2.96389	2.69493		Saci_0989	-	hypothetical protein	8.33142	10.4986
SSO1025	-	Conserved hypothetical protein	3.03095	ND		Saci_0990	-	hypothetical protein	ND	4.81888
SSO1026	hycD	Formate hydrogenlyase subunit 4 (hycD)	ND	ND		Saci_0991	-	conserved Archaeal protein	ND	3.63724
SSO1027	-	Hypothetical protein	9.4005	7.08726		Saci_0992	-	AsnC family transcriptional regulator	ND	3.73064
SSO1028	-	Conserved hypothetical protein	20	ND		Saci_0994	-	ribosomal protein S6 modification protein	ND	4.03388
SSO1029	fdhF-1	Formate dehydrogenase Alpha subunit (fdhF-1)	5.63857	6.42981		Saci_0995	-	polyprenyl synthetase	4.09958	4.14163
SSO1030	fabG-2	3-oxoacyl-(acyl carrier protein) reductase (fabG-2)	6.03851	7.74688		Saci_0996	-	hypothetical protein	ND	ND
SSO1031	-	Conserved hypothetical protein	5.78329	ND		Saci_0997	-	5'-methylthioadenosine phosphorylase	4.09846	3.87671
SSO1032	-	Sulfate ABC transporter, permease protein	20	ND		Saci_0998	-	purine phosphoribosyltransferase	3.59483	3.49487
SSO1033	-	Hypothetical protein	ND	ND		Saci_0999	-	peptide chain release factor subunit 1	5.13582	5.25531
SSO1034	-	ABC transporter, ATP binding protein	ND	ND		Saci_1002	-	hypothetical protein	ND	7.04967
SSO1035	-	Hypothetical protein	ND	ND		Saci_1003	-	conserved Archaeal membrane protein	3.84156	3.87421
SSO1036	-	Hypothetical protein	20	20		Saci_1004	-	hypothetical protein	ND	ND
SSO1038	-	Conserved hypothetical protein	6.89018	7.98201		Saci_1005	-	transcriptional regulator PadR-like family	8.90254	11.0721
SSO1039	-	tRNA nucleotidyltransferase	ND	3.51832		Saci_1006	-	ABC transporter ATP-binding protein	10.0073	10.7123
SSO1040	-	Conserved hypothetical protein	4.39768	4.08064		Saci_1007	-	conserved membrane protein	7.91907	7.5103
SSO1041	adkA-like	Adenylate kinase related protein (adkA-like)	4.65641	5.37215		Saci_1009	-	carbon monoxide dehydrogenase	4.41447	3.99148
SSO1042	-	Conserved hypothetical protein	5.28379	ND		Saci_1010	-	conserved Archaeal protein	4.24699	4.03958
SSO1043	-	Conserved hypothetical protein	4.84552	4.96821		Saci_1011	-	glycosyl transferase	4.44687	4.55545
SSO1044	-	Conserved hypothetical protein	3.90289	3.90764		Saci_1012	-	hypothetical protein	3.77035	3.5394
SSO1045	-	Ribose phosphate pyrophosphokinase	3.87789	4.01778		Saci_1013	-	ornithine cyclodeaminase/mu-crystallin family protein	ND	10.0569
SSO1046	-	Conserved hypothetical protein	5.5388	6.78014		Saci_1014	-	aminotransferase	5.03624	4.54785
SSO1047	pcnA-2	Proliferating cell nuclear antigen homolog (PCNA) (pcnA-2)	5.7839	6.46955		Saci_1015	-	X-prodipeptidase	3.71893	4.27776
SSO1048	-	DNA primase, putative	4.45799	4.57655		Saci_1016	-	hypothetical protein	ND	6.48226
SSO1049	-	Hypothetical protein	4.41474	5.47772		Saci_1017	-	conserved Prokaryal protein	ND	3.52443
SSO7111	rpl44E	LSU ribosomal protein L44E (rpl44E)	3.42791	ND		Saci_1018	-	conserved Archaeal protein	ND	ND
SSO7114	rps27E	SSU ribosomal protein S27E (rps27E)	3.34401	ND		Saci_1019	-	hypothetical protein	ND	ND
SSO1050	eiF2A	Translation initiation factor aif-2 (eiF2A)	ND	3.47048		Saci_1020	-	aldehyde oxidase	3.64971	3.48512
SSO7115	-	Conserved hypothetical protein	4.15078	ND		Saci_1021	-	conserved Crenarchaeal protein	4.11617	4.15627
SSO1052	-	Oligosaccharyl transferase STT3 subunit (B5) (integral membrane protein 1)	ND	3.857		Saci_1022	-	hypothetical protein	5.60766	5.61743
SSO1053	-	Hypothetical protein	6.82011	ND		Saci_1023	-	threonine synthase	3.48642	3.31436
SSO1054	-	Ammonium transporter	3.67447	3.97052		Saci_1024	-	protease	7.79965	9.99328
SSO1055	-	Hypothetical protein	8.12993	ND		Saci_1025	-	conserved Prokaryal membrane protein	ND	20
SSO1056	-	Conserved hypothetical protein	7.9517	9.67751		Saci_1026	-	conserved membrane protein	ND	4.65332
SSO1057	-	Hypothetical protein	6.84779	8.68948		Saci_1027	-	ABC transporter	4.19444	4.14392
SSO1059	-	Hypothetical protein	ND	ND		Saci_1028	-	aminotransferase	ND	3.31144
SSO1060	lplA-like1	Lipoate protein ligase A, hypothetical (lplA-like1)	4.02772	4.45947		Saci_1029	-	hypothetical protein	5.64512	5.19884
SSO1061	-	Glycine cleavage system protein H	4.16802	4.64001		Saci_1030	-	conserved Archaeal protein	ND	8.81441
SSO1062	-	Conserved hypothetical protein	ND	20		Saci_1031	-	conserved Archaeal protein	10.3383	13.1348
SSO1063	-	Conserved hypothetical protein	8.66602	7.10298		Saci_1032	-	HIT family protein	9.38725	8.66923
SSO1064	purE	Phosphoribosylaminoimidazole carboxylase catalytic subunit (purE)	3.63948	3.87481		Saci_1033	-	acyl-CoA dehydrogenase	4.15264	3.85356
SSO1065	purK	Phosphoribosylaminoimidazole carboxylase ATPase subunit (purK)	3.32299	3.19598		Saci_1034	-	ABC transporter	3.22986	ND
SSO1066	modA	Molybdenum transport protein ModA related protein (modA)	3.97656	4.00199		Saci_1035	-	ABC transporter	3.36461	3.28299
SSO1067	-	Intracellular proteinase	4.42594	3.86824		Saci_1036	-	peptide transport system permease protein	3.72263	3.24306
SSO1068	-	Hypothetical protein	ND	ND		Saci_1037	-	peptide transport system permease protein	3.55668	3.84122
SSO1069	-	Amino acid transporter	3.85172	3.81898		Saci_1038	-	universally conserved protein	ND	ND
SSO1070	-	Partial transposase ISC1229	ND	ND		Saci_1039	-	hypothetical protein	11.4315	11.8342
SSO1072	-	Second ORF in transposon ISC1904	ND	ND		Saci_1040	-	hypothetical protein	9.30139	9.98497
SSO1073	-	First ORF in transposon ISC1904	ND	ND		Saci_1041	-	hypothetical protein	4.30365	4.00052
SSO1074	-	Conserved hypothetical protein	3.0541	3.3189		Saci_1042	-	NOL1/NOP2/sun family protein	ND	ND
SSO1075	-	Conserved hypothetical protein	3.18582	ND		Saci_1043	-	hypothetical protein	ND	ND
SSO1076	-	Hypothetical protein	19.3953	ND		Saci_1044	-	conserved Archaeal protein	3.85365	3.63086
SSO1077	-	Fumarate hydratase classe II	3.96541	4.3504		Saci_1045	-	conserved Archaeal membrane protein	ND	ND
SSO1078	-	ABC transporter, ATP binding subunit	4.64522	ND		Saci_1046	-	hypothetical protein	14.079	ND
SSO1079	-	Hypothetical protein	4.43399	ND		Saci_1047	-	hypothetical protein	20	ND
SSO1080	-	Conserved hypothetical protein	ND	ND		Saci_1048	-	hypothetical protein	ND	ND
SSO1082	-	Transcriptional regulator, marR family, putative	12.2783	20		Saci_1049	-	conserved Archaeal protein	ND	ND
SSO1083	gctA	Glutaconate CoA-transferase, subunit A (gctA)	5.56816	7.08461		Saci_1050	-	hypothetical protein	12.1663	14.2314
SSO1085	gctB	Glutaconate CoA-transferase, subunit B (gctB)	13.7463	20		Saci_1051	-	conserved membrane protein	ND	ND
SSO1086	-	Hypothetical protein	17.9573	20		Saci_1052	-	hypothetical protein	ND	ND
SSO1087	-	Conserved hypothetical protein	ND	ND		Saci_1053	-	hypothetical protein	ND	9.02658
SSO1089	-	Hypothetical protein	7.10499	6.99954		Saci_1054	-	medium-chain-fatty-acid-CoA ligase	ND	ND
SSO1088	-	Conserved hypothetical protein	ND	ND		Saci_1055	-	conserved membrane protein	17.1446	20
SSO1090	-	Serine/threonine phosphatase type 1	ND	4.44575		Saci_1056	-	hypothetical protein	ND	ND
SSO1091	-	Hypothetical protein	3.86724	4.49148		Saci_1057	-	decarboxylase	20	ND
SSO1092	-	Hypothetical protein	ND	ND		Saci_1058	-	sugar kinase	ND	7.15049
SSO1093	-	Conserved hypothetical protein	3.68419	3.81587		Saci_1059	-	universally conserved protein	ND	ND
SSO1095	-	Aconitate hydratase	3.07755	3.31281		Saci_1060	-	hypothetical protein	ND	ND
SSO1096	-	Hypothetical protein	ND	10.2536		Saci_1061	-	hypothetical protein	ND	ND
SSO1098	-	Conserved hypothetical protein	5.83656	7.45744		Saci_1062	-	hypothetical protein	12.5506	20
SSO1100	-	Hypothetical protein	4.53668	5.17211		Saci_1063	-	hypothetical protein	5.40655	4.68383
SSO1101	-	Transcriptional regulator, putative	ND	5.40439		Saci_1064	-	hydrolase	4.62547	5.24657
SSO1102	-	Hypothetical protein	20	17.3913		Saci_1065	-	conserved membrane protein	ND	9.72285
SSO1103	-	Transport membrane protein (permease)	ND	ND		Saci_1066	-	ABC transporter	7.07159	8.64674
SSO1104	-	Hypothetical protein	15.9586	14.666		Saci_1067	-	conserved membrane protein	7.61069	9.29795
SSO1105	-	Glycine cleavage system protein H, hypothetical	9.85125	12.5506		Saci_1068	-	transcriptional regulator ArsR family	ND	ND
SSO1106	-	Hypothetical protein	6.13391	8.02461		Saci_1069	ivd	isovaleryl-CoA dehydrogenase	4.15695	4.06283
SSO1107	-	Hypothetical protein	12.6801	10.8277		Saci_1070	-	conserved Prokaryal protein	4.03127	ND
SSO1108	-	Transcriptional regulator Lrs14	5.8081	6.26223		Saci_1071	-	hypothetical protein	ND	ND
SSO1109	-	Hypothetical protein	6.51907	9.10752		Saci_1072	-	cytosine deaminase	7.89406	8.21464
SSO1110	-	Transcriptional regulator, putative	5.31921	6.61866		Saci_1073	-	hypothetical protein	ND	ND
SSO1111	-	Conserved hypothetical protein	5.30512	5.65347		Saci_1074	-	conserved Crenarchaeal protein	5.57018	5.58605
SSO1112	lplA-like2	Lipoate protein ligase A, hypothetical (lplA-like2)	3.71208	4.16999		Saci_1075	-	conserved Archaeal protein	ND	4.74532
SSO1114	-	Conserved hypothetical protein	ND	ND		Saci_1076	-	hypothetical protein	6.43318	5.95532
SSO1115	bioB	Biotin synthase (bioB)	ND	ND		Saci_1077	-	hypothetical protein	ND	ND
SSO1116	-	Hypothetical protein	ND	ND		Saci_1078	-	3-hydroxybutyryl-CoA dehydrogenase	12.5901	ND
SSO1117	-	Acetoin utilization protein	8.99677	11.8963		Saci_1079	-	glucose 1-dehydrogenase	3.27035	3.34075
SSO1119	-	Hypothetical protein	ND	4.51366		Saci_1080	-	conserved Archaeal protein	6.20434	4.69924
SSO1118	-	Hypothetical protein	ND	ND		Saci_1081	-	hypothetical protein	ND	ND
SSO1120	-	Glutaredoxin related protein	12.9687	ND		Saci_1084	acs	acyl-CoA synthetase	7.13551	9.72757
SSO1121	-	Hypothetical protein	ND	ND		Saci_1085	-	conserved Prokaryal protein	5.71393	6.25128
SSO1123	pdhD-1	Dihydrolipoamide dehydrogenase (pdhD-1)	14.5533	ND		Saci_1086	-	CoA-transferase family III	3.94538	4.36871
SSO1125	-	Conserved hypothetical protein	ND	11.1762		Saci_1087	-	dehydrogenase	4.38961	5.36383
SSO1126	-	Conserved hypothetical protein	7.54995	9.05652		Saci_1088	-	conserved Archaeal protein	20	20
SSO7239	-	Conserved hypothetical protein	ND	ND		Saci_1090	-	ATP-dependent helicase	ND	5.50912
SSO1127	hdrC-1	Heterodisulfide reductase, subunit C (hdrC-1)	ND	20		Saci_1091	-	membrane protein	ND	12.5812
SSO1129	hdrB-1	Heterodisulfite reductase, subunit B (hdrB-1)	4.78985	5.29972		Saci_1092	-	conserved membrane protein	20	ND
SSO1131	hdrA	Heterodisulfide reductase, subunit A (hdrA)	4.73982	5.35625		Saci_1093	-	hypothetical protein	ND	ND
SSO1133	-	Conserved hypothetical protein	ND	ND		Saci_1094	-	hypothetical protein	ND	ND
SSO1134	hdrC-2	Heterodisulfide reductase subunit C (hdrC-2)	4.02887	4.35857		Saci_1095	-	hypothetical protein	20	ND
SSO1135	hdrB-2	Heterodisulfide reductase, subunit B (hdrB-2)	3.95492	3.94248		Saci_1096	uvdE	UV damage endonuclease	20	ND
SSO1136	-	Hypothetical protein	ND	ND		Saci_1099	-	aldehyde dehydrogenase	ND	6.95569
SSO1137	-	Hypothetical protein	20	ND		Saci_1100	-	phosphoenolpyruvate carboxykinase	5.72156	5.81225
SSO1138	-	Na(+)/H(+) antiporter	7.44116	7.49872		Saci_1101	-	bifunctional folate synthesis protein	ND	ND
SSO1140	-	Conserved hypothetical protein	5.66601	6.64839		Saci_1102	-	dehydrogenase	ND	ND
SSO1141	-	Protease related protein	ND	3.9231		Saci_1103	-	hydroxylase	4.6712	4.23309
SSO1142	-	Transport protein, permease	ND	ND		Saci_1104	gdh	glucose 1-dehydrogenase	ND	ND
SSO1143	-	Conserved hypothetical protein	ND	ND		Saci_1105	-	esterase/lipase	13.8579	20
SSO1144	-	ABC transporter, ATP binding protein	4.9789	6.15481		Saci_1106	-	hypothetical protein	ND	ND
SSO1145	trpB-like	Tryptophan synthase beta chain, hypothetical (trpB-like)	3.3668	3.64156		Saci_1107	-	transcriptional regulator TetR family	7.01947	5.69907
SSO1146	-	Hypothetical protein	ND	ND		Saci_1108	acd	acyl-CoA dehydrogenase	4.01106	3.41471
SSO1147	-	Hypothetical protein	20	ND		Saci_1109	-	3-hydroxybutyryl-CoA dehydrogenase	4.83028	ND
SSO1148	-	Arginine deiminase, hypothetical	7.83122	8.34917		Saci_1110	-	hypothetical protein	ND	ND
SSO1149	-	Conserved hypothetical protein	10.2311	ND		Saci_1111	-	medium-chain-fatty-acid-CoA ligase	ND	ND
SSO1150	-	Hypothetical protein	5.28779	6.154		Saci_1112	-	hypothetical protein	ND	4.84221
SSO1151	-	Conserved hypothetical protein	4.36677	4.14303		Saci_1113	-	acyl-CoA dehydrogenase	4.8295	4.23399
SSO1152	-	Conserved hypothetical protein	3.50088	3.66387		Saci_1114	-	thiolase	4.07093	3.76246
SSO1153	acd-1	Acyl-CoA dehydrogenase (acd-1)	4.59305	5.16848		Saci_1115	adh	alcohol dehydrogenase	ND	5.2047
SSO1154	-	Monoamine oxidase regulatory protein	5.83771	6.28701		Saci_1116	-	acetyl esterase	ND	3.62012
SSO1155	-	Conserved hypothetical protein	10.3991	ND		Saci_1117	-	glycerol kinase	5.88198	6.50757
SSO1156	acd-like1	Acyl-CoA dehydrogenase related protein (acd-like1)	ND	ND		Saci_1118	-	glycerol-3-phosphate dehydrogenase	7.8394	ND
SSO1157	-	Conserved hypothetical protein	ND	20		Saci_1119	-	conserved Archaeal protein	ND	8.73104
SSO1159	-	Haloacetate dehalogenase	ND	ND		Saci_1120	-	conserved Archaeal protein	3.8055	3.52982
SSO1160	-	Hypothetical protein	7.58021	ND		Saci_1121	-	acetyl-CoA thiolase	3.83469	3.95804
SSO1161	-	Conserved hypothetical protein	7.00485	7.67362		Saci_1122	-	acyl-CoA synthetase	4.4311	4.50449
SSO1162	-	Multidrug resistance protein	6.0689	8.01694		Saci_1123	-	acyl-CoA dehydrogenase	ND	ND
SSO1163	-	Hypothetical protein	ND	ND		Saci_1124	-	hypothetical protein	ND	ND
SSO1164	-	Transposase ISC1250	ND	ND		Saci_1125	-	peroxiredoxin	4.43798	3.67917
SSO1167	-	Hypothetical protein	ND	ND		Saci_1126	-	medium-chain-fatty-acid-CoA ligase	ND	ND
SSO1168	-	Sugar ABC transporter	2.97836	2.7713		Saci_1127	-	amino acid permease	3.08997	3.01795
SSO1169	-	Sugar ABC transporter	3.08752	2.94118		Saci_1128	-	conserved Archaeal protein	7.37857	7.53766
SSO1170	-	Sugar transport protein, hypothetical	3.27184	3.47712		Saci_1129	-	conserved Crenarchaeal protein	11.8002	20
SSO1171	-	Maltose ABC transporter	ND	ND		Saci_1130	-	hypothetical protein	7.11942	6.53877
SSO1172	-	Conserved hypothetical protein	3.44721	3.33804		Saci_1131	-	phospholipase	ND	20
SSO1173	-	Amino acid permease related protein	ND	ND		Saci_1132	-	hypothetical protein	7.24056	7.89574
SSO1174	-	Na(+)/Ca(2+) exchanging protein related	9.12532	10.9583		Saci_1133	-	ATPase of the AAA superfamily	7.51724	9.47862
SSO1175	-	Hypothetical protein	ND	ND		Saci_1134	-	hypothetical protein	5.31037	5.22237
SSO1176	-	Holliday-junction resolvase	6.97557	5.4974		Saci_1135	-	hypothetical protein	ND	ND
SSO1177	aspB-3	Aspartate aminotransferase (aspB-3)	3.71964	3.59756		Saci_1136	-	sugar transporter	ND	8.70444
SSO1178	-	Conserved hypothetical protein	7.56736	ND		Saci_1137	-	thiamine pyrophosphate enzyme	3.33266	3.48877
SSO7348	-	Conserved hypothetical protein	20	ND		Saci_1138	-	conserved Crenarchaeal membrane protein	20	20
SSO1180	-	Second ORF in transposon ISC1439	ND	ND		Saci_1139	-	hypothetical membrane protein	14.2496	20
SSO7351	-	First ORF in transposon ISC1439	ND	ND		Saci_1140	-	conserved T+S rich domain protein	5.28977	5.63802
SSO1181	-	First ORF in transposon ISC1904	ND	ND		Saci_1141	-	conserved Archaeal protein	6.50925	6.3151
SSO1182	-	Second ORF in transposon ISC1904	ND	ND		Saci_1142	-	conserved Archaeal protein	5.223	5.62903
SSO1183	-	Inorganic phosphate transporter	7.88416	ND		Saci_1143	-	hypothetical protein	ND	ND
SSO1184	entB-like1	Isochorismatase related protein (entB-like1)	ND	ND		Saci_1147	-	hypothetical protein	20	20
SSO1185	-	Hypothetical protein	9.82509	16.7046		Saci_1148	-	conserved Archaeal protein	7.11773	7.42387
SSO1186	-	Hypothetical protein	20	20		Saci_1151	-	hypothetical protein	ND	ND
SSO1187	-	Transposase ISC1316	ND	ND		Saci_1152	-	hypothetical protein	ND	3.99254
SSO1188	-	Phytoene dehydrogenase related protein	3.41127	3.7329		Saci_1153	-	hypothetical protein	ND	ND
SSO1189	-	Conserved hypothetical protein	7.95551	8.48759		Saci_1154	-	hypothetical protein	ND	ND
SSO1190	-	Hypothetical protein	ND	ND		Saci_1155	-	conserved Archaeal protein	ND	6.51959
SSO1191	-	Thymidylate kinase related protein	5.63922	5.05486		Saci_1156	-	hypothetical protein	11.875	9.10328
SSO1192	tmK-2	Thymidylate kinase (tmK-2)	5.71621	ND		Saci_1157	-	hypothetical protein	ND	ND
SSO1193	-	Exopolyphosphatase (metaphosphatase), putative	5.2234	ND		Saci_1158	-	hypothetical protein	10.4336	13.0975
SSO1195	sixA	Phosphohistidine phosphatase (sixA)	6.35002	7.00542		Saci_1159	-	hypothetical protein	ND	ND
SSO1196	-	Conserved hypothetical protein	20	20		Saci_1160	malA	alpha-glucosidase	ND	5.86336
SSO1197	-	First ORF in transposon ISC1217	ND	ND		Saci_1161	-	HTH domain protein	ND	20
SSO7389	-	Second ORF in transposon ISC1217	ND	ND		Saci_1162	-	membrane bound alpha-amylase	8.52557	8.67424
SSO1198	-	Partial transposase ISC1190	ND	ND		Saci_1163	-	sugar transport system permease protein	ND	ND
SSO1200	-	Transposase ISC1048	ND	ND		Saci_1164	-	conserved Archaeal transport protein	ND	ND
SSO7399	-	Transposase ISC1048	ND	ND		Saci_1165	-	sugar-binding periplasmic protein	4.12721	4.19403
SSO1202	-	Transposase ISC1058	ND	ND		Saci_1166	-	ABC transporter ATPase component	20	20
SSO1203	-	Third ORF in transposon ISC1217	ND	ND		Saci_1167	-	conserved Archaeal CBS domain protein	ND	ND
SSO1204	-	Hypothetical protein	ND	ND		Saci_1168	-	alanyl-tRNA like protein	20	ND
SSO1206	porB-1	Pyruvate synthase beta chain (Pyruvic-ferredoxin oxidoreductase beta chain) (porB-1)	5.56015	6.14314		Saci_1169	trxB	thioredoxin reductase	ND	ND
SSO1207	porA-1	Pyruvate synthase alpha chain (Pyruvic-ferredoxin oxidoreductase alpha chain) (porA-1)	5.24703	5.77504		Saci_1170	msrA	peptide methionine sulfoxide reductase	6.35011	6.23634
SSO7412	porD-1	Pyruvate synthase delta chain (Pyruvic-ferredoxin oxidoreductase delta chain) (porD-1)	5.6091	ND		Saci_1171	-	hypothetical protein	12.4594	ND
SSO1208	porG-1	Pyruvate synthase gamma chain (Pyruvic-ferredoxin oxidoreductase gamma chain) (porG-1)	7.61545	7.08749		Saci_1172	flaJ	flagella-related protein J	ND	ND
SSO1209	cutA-1	Carbon monoxide dehydrogenase, large chain (cutA-1)	6.46767	5.70627		Saci_1173	-	conserved Archaeal protein	12.7398	14.929
SSO1210	-	Hypothetical protein	6.90956	8.90999		Saci_1174	-	flagella-related protein H	10.9496	12.3864
SSO1212	-	Transposase ISC1058	ND	ND		Saci_1175	-	conserved flagellar protein F	10.4828	8.21914
SSO1213	-	Hydrogenase formation/expression factor related protein	ND	ND		Saci_1176	-	hypothetical protein	15.1185	11.5428
SSO1214	-	Carbonic anhydrase	5.16513	6.48295		Saci_1177	-	hypothetical protein	ND	ND
SSO1215	-	Hypothetical protein	ND	ND		Saci_1178	-	conserved flagellin protein	5.09094	5.15861
SSO1216	-	Second ORF in transposon ISC1904	ND	ND		Saci_1179	-	conserved membrane protein	6.76007	ND
SSO1217	-	First ORF in transposon ISC1904	ND	ND		Saci_1180	-	hypothetical protein	ND	ND
SSO1218	-	Methylmalonate-semialdehyde dehydrogenase	20	17.6648		Saci_1181	-	conserved protein kinase domain protein	ND	ND
SSO1219	-	Conserved hypothetical protein	ND	ND		Saci_1182	-	multidrug resistance protein	ND	ND
SSO1220	adh-3	Alcohol dehydrogenase (Zn containing) (adh-3)	ND	ND		Saci_1183	-	conserved Archaeal membrane protein	11.4511	ND
SSO1221	-	Conserved hypothetical protein	5.73807	8.3068		Saci_1184	-	acetyl-coenzyme A synthetase	ND	ND
SSO1222	-	Conserved hypothetical protein	ND	ND		Saci_1185	-	conserved membrane protein	10.713	19.8739
SSO1223	-	Catechol 2,3-dioxygenase (metapyrocatechase)	5.05334	5.3682		Saci_1186	-	transcriptional regulator MarR family	ND	20
SSO1224	-	Conserved hypothetical protein	ND	ND		Saci_1187	iunH	inosine-uridine preferring nucleoside hydrolase	9.95908	7.6726
SSO1225	todA	Toluene 1,2-dioxygenase system ferredoxin--NAD(+) reductase component, probable (todA)	5.29904	ND		Saci_1188	-	alkyldihydroxyacetonephosphate synthase	5.15657	4.89835
SSO1227	tmoA	Toluene-4-monooxygenase system protein A	7.31185	7.48612		Saci_1189	-	hypothetical protein	10.2151	9.6977
SSO1228	tmoA	Toluene-4-monooxygenase system protein A	ND	ND		Saci_1190	purE	phosphoribosylaminoimidazole carboxylase catalytic subunit	4.27574	4.34498
SSO1229	-	Hypothetical protein	5.39028	ND		Saci_1191	-	phosphoribosylaminoimidazole carboxylase ATPase	4.60665	3.90981
SSO1230	tmoC	Toluene-4-monooxygenase system protein C	ND	ND		Saci_1192	-	conserved Archaeal HTH domain protein	6.31602	5.65822
SSO1231	tmoD	Toluene-4-monooxygenase system protein D	6.33411	ND		Saci_1193	-	hypothetical protein	ND	ND
SSO1233	tmoE	Toluene-4-monooxygenase system protein E	4.97959	5.47595		Saci_1194	-	hypothetical protein	ND	ND
SSO1234	-	Conserved hypothetical protein	4.76627	ND		Saci_1195	-	endoribonuclease L-PSP	4.60417	5.06927
SSO7469	-	Second ORF in transposon ISC1491	ND	ND		Saci_1196	-	CBS domain protein	12.9348	13.8343
SSO1237	-	First ORF in transposon ISC1491	ND	ND		Saci_1197	-	hypothetical protein	4.67084	4.40269
SSO1238	-	Transposase in transposon ISC1048	ND	ND		Saci_1198	-	glycosyl hydrolase	ND	4.38339
SSO1240	-	First ORF in partial transposon ISC1491	ND	ND		Saci_1199	-	glucose-1-phosphate adenylyltransferase	5.6515	5.05007
SSO7475	-	Second ORF in partial transposon ISC1491	ND	ND		Saci_1200	-	alpha-amylase	5.391	4.45665
SSO1243	-	Conserved hypothetical protein	ND	ND		Saci_1201	-	glycosyl transferase	ND	4.18147
SSO7483	-	Third ORF in transposon ISC1217	ND	ND		Saci_1202	-	hypothetical protein	4.6244	4.03795
SSO7486	-	Second ORF in transposon ISC1217	ND	ND		Saci_1203	thsB	thermosome gamma subunit	ND	ND
SSO1245	-	Transposase ISC1359	ND	ND		Saci_1205	-	hypothetical protein	14.923	9.6416
SSO1250	-	First ORF in transposon ISC1217	ND	ND		Saci_1206	-	hypothetical protein	ND	ND
SSO1251	-	Conserved hypothetical protein	ND	ND		Saci_1207	-	conserved Archaeal protein	20	20
SSO1252	-	Conserved hypothetical protein	ND	4.91313		Saci_1208	-	hypothetical protein	20	20
SSO1253	-	Conserved hypothetical protein	ND	5.52161		Saci_1209	-	hypothetical protein	ND	20
SSO1254	citE	Citryl-CoA lyase beta subunit homolog (citE)	5.48439	5.52888		Saci_1210	-	hypothetical protein	ND	ND
SSO1255	-	Transcriptional regulator	8.44419	8.87113		Saci_1211	-	hypothetical protein	ND	4.20344
SSO1256	-	Microtubule binding protein, putative	4.3698	4.46787		Saci_1212	-	hypothetical protein	ND	ND
SSO1258	-	Mandelate racemase /muconate lactonizing enzyme related protein (MR/MLE)	4.44585	3.8914		Saci_1213	-	conserved Archaeal protein	6.51703	6.56453
SSO1259	garD	Galactarate dehydratase, putative (garD)	ND	ND		Saci_1214	acnA	aconitate hydratase	3.20965	ND
SSO1260	-	Conserved hypothetical protein	3.88623	4.29112		Saci_1215	-	hypothetical protein	4.05771	3.90015
SSO1261	-	Conserved hypothetical protein	8.8051	10.6414		Saci_1216	-	conserved Archaeal protein	12.9488	11.8811
SSO1262	-	Hypothetical protein	20	ND		Saci_1217	-	hypothetical membrane protein	8.48578	9.57544
SSO1263	-	Second ORF in transposon ISC1078	ND	ND		Saci_1218	-	hypothetical protein	ND	6.31112
SSO1264	-	First ORF in transposon ISC1078	ND	ND		Saci_1219	-	transcriptional regulator Lrs14-like protein	3.62787	3.61859
SSO1265	-	Hypothetical protein	17.2672	ND		Saci_1220	-	conserved periplasmic binding protein	ND	ND
SSO1266	-	ABC transporter, ATP binding protein	7.75496	7.49773		Saci_1221	-	hemin transport system permease protein	6.21462	ND
SSO1268	glmS-2	Glutamine-fructose-6-phosphate transaminase (isomerizing) (glmS-2)	4.62488	4.07205		Saci_1222	-	ABC transporter	6.02976	6.2073
SSO1269	-	Hypothetical protein	7.62019	ND		Saci_1223	-	transcriptional regulator Lrs14-like protein	4.71637	4.79845
SSO1270	-	Hypothetical protein	4.44109	5.4288		Saci_1224	-	hypothetical protein	ND	ND
SSO1271	alaS-like2	Alanyl-tRNA synthetase truncated homolog (alaS-like2)	6.03963	ND		Saci_1225	-	hypothetical protein	20	20
SSO1272	-	Conserved hypothetical protein	4.54523	5.17924		Saci_1226	-	hypothetical protein	20	ND
SSO1273	-	Conserved hypothetical protein	ND	ND		Saci_1227	phr	deoxyribodipyrimidine photolyase	ND	ND
SSO1274	dppB-1	Oligo/dipeptide transport, permease protein (dppB-1)	3.53578	3.52244		Saci_1228	-	hypothetical protein	4.08868	3.48654
SSO1275	dppC-1	Oligo/dipeptide transport, permease protein (dppC-1)	3.35444	3.20146		Saci_1229	-	hypothetical protein	5.14154	3.59992
SSO1276	dppD-1	Oligo/dipeptide transport, ATP binding protein (dppD-1)	3.59484	3.38858		Saci_1230	-	transcriptional regulator TenA family	ND	ND
SSO1277	dppF-1	Oligo/dipeptide transport, ATP binding protein (dppF-1)	3.18761	3.53972		Saci_1231	-	conserved Archaeal membrane protein	5.79394	5.17552
SSO1278	-	Hypothetical protein	ND	ND		Saci_1232	-	short chain dehydrogenase	5.57328	ND
SSO1279	dppF-2	Oligo/dipeptide transport, ATP binding protein	ND	ND		Saci_1233	-	conserved Archaeal protein	6.5519	8.1599
SSO1280	-	Transposase ISC1439	ND	ND		Saci_1234	-	hypothetical protein	ND	5.92181
SSO1281	dppF-2	Oligo/dipeptide transport, ATP binding protein	ND	2.82761		Saci_1235	-	hypothetical protein	ND	ND
SSO1282	dppD-2	Oligo/dipeptide transport, ATP binding protein	2.58591	2.5907		Saci_1236	-	conserved Archaeal protein	ND	ND
SSO1283	dppC-2	Oligo/dipeptide transport, permease protein (dppC-2)	3.01445	ND		Saci_1237	-	conserved Archaeal protein	ND	ND
SSO1284	dppB-2	Oligo/dipeptide transport, permease protein (dppB-2)	3.90919	ND		Saci_1238	-	membrane protein	20	20
SSO7578	-	First ORF in transposon ISC1212	ND	ND		Saci_1239	-	TPR domain protein	9.0969	8.459
SSO1285	-	Second ORF in transposon ISC1212	ND	ND		Saci_1240	-	hypothetical protein	3.70767	3.5205
SSO1286	-	Partial transposase ISC1250	ND	ND		Saci_1241	-	thioesterase superfamily protein	3.68264	ND
SSO1287	-	Hypothetical protein	7.77599	9.03415		Saci_1242	lrs14	Lrs14	12.7669	14.2112
SSO1288	-	Hypothetical protein	ND	ND		Saci_1243	-	hypothetical protein	8.13818	10.6025
SSO1289	-	Conserved hypothetical protein	9.18042	11.7311		Saci_1244	-	GHMP kinase	3.87455	3.81849
SSO1290	-	Hypothetical protein	ND	ND		Saci_1245	mvd	diphosphomevalonate decarboxylase	ND	ND
SSO1291	-	Conserved hypothetical protein	20	20		Saci_1246	-	hypothetical protein	3.69512	3.84442
SSO1292	-	Hypothetical protein	ND	ND		Saci_1247	mtaP	5'-methylthioadenosine phosphorylase	3.40664	3.32354
SSO1293	-	Hypothetical protein	ND	ND		Saci_1248	-	hypothetical protein	8.61988	7.7509
SSO1294	-	Hypothetical protein	ND	ND		Saci_1249	-	gylcosyl transferase group 1 protein	ND	5.988
SSO1296	-	Hypothetical protein	ND	ND		Saci_1250	-	glycosyl hydrolases family 15 protein	4.63942	4.70513
SSO1297	-	Hypothetical protein	7.41923	5.53453		Saci_1251	-	conserved membrane protein	ND	19.2553
SSO1298	-	Hypothetical protein	3.80366	ND		Saci_1252	-	hypothetical protein	11.8142	11.8976
SSO1299	nodC-like	N-acetylglucosaminyltransferase related protein (nodC-like)	6.5056	ND		Saci_1253	-	conserved Crenarchaeal protein	ND	ND
SSO1300	adh-4	Alcohol dehydrogenase (Zn containing) (adh-4)	6.60493	7.71075		Saci_1254	-	hypothetical protein	13.5757	14.5383
SSO1302	-	Second ORF in transposon ISC1439	ND	ND		Saci_1255	-	NADPH-dependent FMN reductase	2.8972	2.74788
SSO7635	-	First ORF in transposon ISC1439	ND	ND		Saci_1256	-	membrane protein	8.00785	9.1019
SSO1303	-	Mandelate racemase /muconate lactonizing enzyme related protein (MR/MLE)	20	20		Saci_1257	-	hypothetical protein	ND	ND
SSO1305	-	Metabolite transport related protein	13.5605	ND		Saci_1259	-	nucleotidyl transferase	9.21567	6.20409
SSO1306	-	Conserved hypothetical protein	ND	ND		Saci_1260	-	methyltransferase	ND	4.78315
SSO1307	-	Hypothetical protein	ND	ND		Saci_1261	-	threonine-tRNA synthetase	4.17343	3.72786
SSO1308	-	Conserved hypothetical protein	14.9165	ND		Saci_1262	-	hypothetical protein	8.77879	9.78947
SSO1309	-	Conserved hypothetical protein	ND	ND		Saci_1264	-	endonuclease III related protein	ND	8.26329
SSO1310	-	Hypothetical protein	ND	ND		Saci_1265	sucC	succinyl-CoA synthetase beta chain	4.33819	4.08913
SSO1311	paaF-3	Enoyl CoA hydratase (paaF-3)	ND	ND		Saci_1266	-	succinyl-CoA ligase, alfa chain	4.31572	3.88047
SSO1312	-	Ring oxydation complex/ phenylacetic acid degradation related protein	ND	ND		Saci_1267	-	conserved membrane protein	20	20
SSO1313	-	Ring oxydation complex/ phenylacetic acid degradation related protein	ND	20		Saci_1269	-	hypothetical protein	3.28342	2.91064
SSO1314	acsA-1	Acetyl-CoA synthetase (acetate-CoA ligase) (acsA-1)	14.6168	ND		Saci_1270	-	conserved membrane protein	7.89926	ND
SSO1315	paaX	Repressor in ring oxydation complex/ phenylacetic acid degradation pathway related protein (paaX) (paaX)	ND	ND		Saci_1271	-	hypothetical protein	4.80167	5.0556
SSO1316	-	First ORF in transposon ISC1316	ND	ND		Saci_1272	-	hypothetical protein	4.83183	ND
SSO3256	-	Second ORF in transposon ISC1316	ND	ND		Saci_1274	-	conserved membrane protein	4.60594	4.30477
SSO1317	-	Transposase ISC1439	ND	ND		Saci_1275	-	translation initiation factor eIF2 alpha	ND	ND
SSO7675	-	Second ORF in transposon ISC1316	ND	ND		Saci_1276	-	SSU ribosomal protein S27E	ND	ND
SSO1318	-	Conserved hypothetical protein	10.2057	ND		Saci_1277	-	50S ribosomal protein L44E	3.85316	3.5941
SSO1319	-	Antibiotic ABC transporter, ATP binding protein	9.57484	7.49497		Saci_1278	-	hypothetical protein	6.08047	6.20153
SSO1320	-	Hypothetical protein	7.66873	9.99049		Saci_1279	-	DNA primase small subunit	9.14683	7.16501
SSO1321	-	Hypothetical protein	20	ND		Saci_1280	-	DNA polymerase sliding clamp C	7.6828	9.08811
SSO1322	ilvC-2	Ketol-acid reductoisomerase (ilvC-2)	4.80073	4.56329		Saci_1281	-	conserved putative ATP binding protein	12.2333	19.659
SSO1324	thiC-1	Thiamine biosynthesis protein (thiC-1)	ND	ND		Saci_1282	-	ribose-phosphate pyrophosphokinase	ND	5.30737
SSO1325	-	Hypothetical protein	ND	ND		Saci_1283	-	RNA methylase	8.4191	6.77275
SSO1327	-	Conserved hypothetical protein	10.8257	16.0678		Saci_1284	-	metallo-beta-lactamase superfamily protein	13.1359	13.0832
SSO1328	-	Restriction endonuclease related protein	ND	ND		Saci_1285	-	conserved Archaeal protein	13.1129	13.9957
SSO1329	-	Hypothetical protein	10.3288	9.72065		Saci_1286	-	conserved Archaeal protein	18.4635	13.3719
SSO1330	-	Conserved hypothetical protein	16.7182	ND		Saci_1287	-	2',5' RNA ligase	ND	4.66308
SSO3257	-	Conserved hypothetical protein	ND	ND		Saci_1288	-	tRNA nucleotidyltransferase	ND	ND
SSO7710	-	Hypothetical protein	ND	ND		Saci_1289	-	conserved Archaeal protein	ND	ND
SSO1331	-	Conserved hypothetical protein	ND	ND		Saci_1290	-	hypothetical protein	ND	ND
SSO1332	-	Hypothetical protein	20	ND		Saci_1292	-	conserved membrane protein	ND	ND
SSO1333	aceA/icl	Isocitrate lyase (aceA/icl)	ND	6.02586		Saci_1293	-	short chain dehydrogenase	ND	ND
SSO1334	aceB/mas	Malate synthase, putative (aceB/mas)	4.20088	4.5603		Saci_1294	-	deoxyribonuclease	ND	ND
SSO1335	-	First ORF in transposon ISC1904	ND	ND		Saci_1295	-	hypothetical protein	ND	12.4843
SSO1336	-	Second ORF in transposon ISC1904	ND	ND		Saci_1296	-	ABC transporter	ND	13.0292
SSO1338	-	Permease, sugar transport protein, putative	ND	ND		Saci_1297	-	conserved Archaeal membrane protein	ND	ND
SSO1340	acsA-2	Acetyl-CoA synthetase (acetate-CoA ligase) carboxy-end fragment	4.29487	4.43388		Saci_1298	-	conserved Archaeal protein	ND	ND
SSO1341	-	Transposase ISC1316	ND	ND		Saci_1301	rpiA	ribose 5-phosphate isomerase	3.9322	3.6686
SSO1342	acsA-2	Acetyl-CoA synthetase (acetate-CoA ligase) amino-end fragment	20	ND		Saci_1302	-	hypothetical protein	6.8231	6.39316
SSO1343	caiB	L-carnitine dehydratase, putative (caiB)	ND	ND		Saci_1304	-	homocitrate synthase	6.09592	7.7409
SSO1344	-	Hypothetical protein	5.37425	6.02731		Saci_1305	-	hypothetical protein	ND	20
SSO1345	-	Conserved hypothetical protein	7.17289	11.0429		Saci_1306	-	amino acid kinase	8.51952	8.08513
SSO1346	-	Hypothetical protein	7.81152	15.3717		Saci_1307	-	conserved Crenarchaeal protein	3.82955	3.26512
SSO1347	-	Third ORF in transposon ISC1904	ND	ND		Saci_1308	-	short chain dehydrogenase	ND	ND
SSO1348	-	Second ORF in transposon ISC1904	ND	ND		Saci_1309	-	conserved Archaeal protein	ND	ND
SSO1349	-	First ORF in transposon ISC1904	ND	ND		Saci_1310	-	signal recognition 54 kDa protein	ND	ND
SSO1350	-	Conserved hypothetical protein	ND	ND		Saci_1311	-	translation initiation factor 5A	ND	ND
SSO1351	-	Permease, multidrug efflux	4.71645	4.89786		Saci_1314	top6A	DNA topoisomerase VI, subunit A	ND	3.77881
SSO1352	-	Transcriptional regulator, marR family, putative	3.74663	3.64564		Saci_1315	top6B	DNA topoisomerase VI subunit B	ND	ND
SSO1353	-	Hypothetical protein	ND	ND		Saci_1316	-	deoxyhypusine synthase	ND	4.31033
SSO1354	-	Endoglucanase precursor	ND	ND		Saci_1317	-	universally conserved protein	ND	4.43589
SSO1355	cpsA-1	Thermostable carboxypeptidase (cpsA-1)	ND	ND		Saci_1319	-	hypothetical protein	ND	ND
SSO1356	-	Hypothetical protein	4.28753	4.37104		Saci_1320	-	putative ATP-dependent helicase	ND	ND
SSO1357	-	Dolichyl-phosphate mannose synthase related protein	5.08371	5.17017		Saci_1321	-	DNA binding protein alba-1	6.55619	4.64791
SSO1359	-	Hypothetical protein	10.6255	ND		Saci_1322	-	DNA binding protein alba-2	ND	ND
SSO1360	-	Hypothetical protein	19.8235	13.8384		Saci_1323	-	conserved Crenarchaeal protein	ND	10.386
SSO1361	-	Transport membrane protein (permease)	ND	ND		Saci_1324	-	hypothetical protein	ND	ND
SSO1362	-	First ORF in transposon ISC1048	ND	ND		Saci_1325	-	hypothetical protein	ND	ND
SSO1363	-	Second ORF in transposon ISC1048	ND	ND		Saci_1326	-	XPB/RAD25-related helicase	9.59286	7.35562
SSO1365	-	Hypothetical protein	8.27553	ND		Saci_1327	-	hypothetical protein	10.2799	14.4368
SSO1366	-	First ORF in transposon ISC1316	ND	ND		Saci_1328	cutA	periplasmic divalent cation tolerance protein	ND	ND
SSO1367	-	Transposase ISC1439	ND	ND		Saci_1329	gatC	glutamyl-tRNA(Gln) amidotransferase subunit C	ND	4.05898
SSO1368	-	Second ORF in transposon ISC1316	ND	ND		Saci_1330	gatA	glutamyl-tRNA(Gln) amidotransferase subunit A	ND	3.5319
SSO1369	pdhA-1	Pyruvate dehydrogenase, alpha subunit (lipoamide)	5.34366	ND		Saci_1331	-	hypothetical protein	4.58588	3.72554
SSO1370	pdhB-1	Pyruvate dehydrogenase, beta subunit (lipoamide)	ND	ND		Saci_1332	-	conserved Archaeal protein	ND	4.16001
SSO1371	-	One of two inversely orientated ORFs in a partial ISC1043	ND	ND		Saci_1333	-	conserved Archaeal protein	10.4828	9.03746
SSO1372	-	Partial transposase ISC1173	ND	ND		Saci_1334	-	conserved Archaeal protein	7.80676	9.27926
SSO1373	-	Hypothetical protein	4.62399	4.82428		Saci_1335	-	conserved Archaeal protein	ND	ND
SSO1374	-	Hypothetical protein	ND	ND		Saci_1336	tbp	TATA-binding protein	ND	ND
SSO1375	-	Hypothetical protein	13.83	ND		Saci_1337	-	hypothetical protein	ND	ND
SSO1376	-	Hypothetical protein	ND	ND		Saci_1338	-	conserved Archaeal protein	ND	ND
SSO1377	-	Transposase ISC1234	ND	ND		Saci_1339	-	conserved Archaeal protein	ND	ND
SSO1378	-	Hypothetical protein	ND	ND		Saci_1340	-	hypothetical protein	ND	ND
SSO1379	-	Hypothetical protein	8.7762	ND		Saci_1341	tfb2	transcription initiation factor B	ND	ND
SSO1380	-	Hypothetical protein	ND	ND		Saci_1342	-	conserved Crenarchaeal protein	9.73923	6.19961
SSO1381	-	Hypothetical protein	ND	ND		Saci_1343	trm1	N(2),N(2)-dimethylguanosine tRNA methyltransferase	ND	ND
SSO1382	-	Transposase ISC1217	ND	ND		Saci_1344	-	conserved Archaeal HTH-domain protein	ND	11.7785
SSO1383	-	Hypothetical protein	20	ND		Saci_1345	-	conserved Crenarchaeal protein	ND	ND
SSO1384	-	First ORF in transposon ISC1078	ND	ND		Saci_1346	-	fribrillarin-like pre-rRNA processing protein	ND	ND
SSO1385	-	Second ORF in transposon ISC1078	ND	ND		Saci_1347	-	NOP56/58-like protein	ND	ND
SSO1386	-	Second ORF in transposon ISC1190	ND	ND		Saci_1348	-	30S ribosomal protein S30E	ND	3.58465
SSO7893	-	First ORF in transposon ISC1190	ND	ND		Saci_1349	gatD	glutamyl-tRNA(Gln) amidotransferase subunit D	ND	ND
SSO7896	-	Second part of one of two inversely orientated ORFs in a partial ISC1043	ND	ND		Saci_1350	-	glutamyl-tRNA(Gln) amidotransferase subunit E	ND	ND
SSO7898	-	First part of one of two inversely orientated ORFs in a partial ISC1043	ND	ND		Saci_1351	-	hypothetical protein	ND	ND
SSO1387	-	One of two inversely orientated ORFs in ISC1043	ND	ND		Saci_1352	-	conserved Archaeal protein	ND	5.81901
SSO1388	-	Hypothetical protein	3.31547	3.6218		Saci_1353	nrd	ribonucleotide reductase	3.88711	3.85133
SSO1389	-	Conserved hypothetical protein	4.43498	5.16505		Saci_1354	-	hypothetical protein	ND	ND
SSO1391	-	Conserved hypothetical protein	4.51307	4.55134		Saci_1355	pgk	phosphoglycerate kinase	ND	ND
SSO1392	-	Hypothetical protein	3.98694	4.31269		Saci_1356	-	glyceraldehyde-3-phosphate dehydrogenase	4.07203	3.6821
SSO1393	-	Conserved hypothetical protein	3.91034	3.48597		Saci_1357	-	conserved Archaeal protein	4.99765	3.71931
SSO1395	-	Hypothetical protein	3.50382	ND		Saci_1358	glyA	serine hydroxymethyltransferase	3.65906	3.52464
SSO1396	-	Transposase ISC1225	ND	ND		Saci_1359	-	3-hydroxy-3-methylglutaryl-coenzyme A reductase	ND	3.00842
SSO1397	-	Hypothetical protein	4.86303	ND		Saci_1360	-	conserved Archaeal protein	3.39124	3.08213
SSO1398	-	Hypothetical protein	3.84156	ND		Saci_1361	acaB1	acetyl-CoA acetyltransferases	ND	ND
SSO1399	-	Conserved hypothetical protein	ND	3.54129		Saci_1362	-	DNA/RNA binding protein Alba	3.13142	2.987
SSO1400	-	Conserved hypothetical protein	3.51906	3.23932		Saci_1363	sph1	S-adenosylmethionine decarboxylase proenzyme 1	ND	ND
SSO1401	-	Hypothetical protein	3.39137	3.42779		Saci_1364	-	hypothetical protein	7.23183	5.95354
SSO1402	-	ATP-dependent RNA helicase related protein	3.12583	ND		Saci_1366	-	hypothetical protein	6.35819	5.08301
SSO1403	-	Hypothetical protein	ND	3.80904		Saci_1367	ogg	N-glycosylase/DNA lyase	ND	6.06855
SSO1404	-	Conserved hypothetical protein	4.48623	ND		Saci_1368	-	D-isomer specific 2-hydroxyacid dehydrogenase	ND	6.05508
SSO1405	-	Conserved hypothetical protein	3.60932	ND		Saci_1369	sgaA	serine-glyoxylate aminotransferase	7.71739	4.6678
SSO1406	-	Hypothetical protein	7.33038	ND		Saci_1370	rpoK	DNA-directed RNA polymerase subunit K	ND	3.53544
SSO1408	-	Second ORF in transposon ISC1439	ND	ND		Saci_1371	top1	DNA topoisomerase I family A	ND	ND
SSO7986	-	First ORF in transposon ISC1439	ND	ND		Saci_1372	-	AAA family ATPase	ND	ND
SSO1409	-	Hypothetical protein	ND	ND		Saci_1373	-	conserved Archaeal protein	ND	ND
SSO1410	-	Transposase ISC1058	ND	ND		Saci_1374	-	conserved Archaeal protein	ND	ND
SSO1412	-	Hypothetical protein	ND	ND		Saci_1376	-	hypothetical protein	ND	ND
SSO1413	-	Hypothetical protein	ND	ND		Saci_1377	eno	enolase	3.52409	3.35401
SSO1414	-	Partial transposase ISC1250	ND	ND		Saci_1378	-	conserved membrane protein	ND	ND
SSO7998	-	Partial ORF in transposon ISC1491	ND	ND		Saci_1379	-	hypothetical protein	5.44383	4.82818
SSO1417	-	Second ORF in transposon ISC1439	ND	ND		Saci_1380	-	conserved Archaeal protein	9.79648	5.51621
SSO8002	-	First ORF in transposon ISC1439	ND	ND		Saci_1381	gcvP	glycine dehydrogenase	3.84871	3.66188
SSO1418	-	Conserved hypothetical protein	3.66518	4.01609		Saci_1382	-	glycine dehydrogenase subunit 1	ND	ND
SSO1419	apeH-1	Acylaminoacyl-peptidase, putative (apeH-1)	3.2616	3.38588		Saci_1383	gcsT	aminomethyltransferase	ND	ND
SSO1420	-	Transposase ISC1234	ND	ND		Saci_1384	gcvH	glycine cleavage system H protein	ND	3.57547
SSO1421	-	Hypothetical protein	6.42661	6.44227		Saci_1385	-	conserved Archaeal protein	ND	3.57696
SSO1422	-	Hypothetical protein	4.25857	5.19314		Saci_1386	-	hypothetical protein	ND	3.73831
SSO1423	-	Hypothetical protein	ND	3.27735		Saci_1387	-	conserved Archaeal protein	ND	ND
SSO1424	-	Hypothetical protein	7.75313	9.3952		Saci_1388	-	ABC transporter	4.70417	4.03931
SSO1425	-	Conserved hypothetical protein	ND	ND		Saci_1389	-	universally conserved protein	6.4318	4.77288
SSO1426	-	Hypothetical protein	5.70086	5.74758		Saci_1390	-	universally conserved protein	6.48884	5.07742
SSO1427	-	Hypothetical protein	4.45231	5.07512		Saci_1391	-	hypothetical protein	ND	ND
SSO1428	-	Hypothetical protein	3.56322	3.81935		Saci_1393	adh	alcohol dehydrogenase	4.64193	4.68237
SSO1429	-	Hypothetical protein	ND	ND		Saci_1396	argS	arginyl-tRNA synthetase	ND	ND
SSO1430	-	Hypothetical protein	ND	ND		Saci_1397	-	hypothetical protein	ND	3.68233
SSO1431	-	Hypothetical protein	ND	ND		Saci_1398	-	hypothetical protein	ND	ND
SSO1432	-	Hypothetical protein	ND	ND		Saci_1399	-	hypothetical protein	ND	ND
SSO1433	-	Hypothetical protein	4.86975	5.46533		Saci_1400	-	hypothetical protein	8.50744	7.20285
SSO1435	-	Transposase ISC1173	14.4521	11.5872		Saci_1401	thsA	thermosome alpha subunit	4.17227	ND
SSO1436	-	Hypothetical protein	ND	ND		Saci_1402	-	hypothetical protein	14.0231	13.8888
SSO1437	-	Hypothetical protein	4.30231	4.05147		Saci_1403	-	conserved Crenarchaeal protein	ND	ND
SSO1438	-	Hypothetical protein	3.89761	4.22781		Saci_1404	-	hypothetical protein	ND	ND
SSO1439	-	Hypothetical protein	4.50093	4.5737		Saci_1405	-	conserved Archaeal protein	11.6921	13.0946
SSO1440	-	ATP-dependent RNA helicase homolog	4.42896	4.80059		Saci_1406	-	conserved Archaeal protein	ND	ND
SSO1441	-	Conserved hypothetical protein	5.38557	5.10753		Saci_1407	-	conserved Archaeal protein	ND	ND
SSO1442	-	Conserved hypothetical protein	ND	ND		Saci_1408	argF	ornithine carbamoyltransferase	5.23211	ND
SSO1443	-	Hypothetical protein	ND	ND		Saci_1409	-	conserved Archaeal protein	ND	ND
SSO1444	-	Conserved hypothetical protein	8.49231	11.3398		Saci_1410	-	conserved Archaeal protein	ND	ND
SSO1445	-	Conserved hypothetical protein	20	ND		Saci_1411	asd	aspartate-semialdehyde dehydrogenase	ND	ND
SSO1448	-	Transposase ISC1359	ND	ND		Saci_1412	-	aspartokinase	ND	ND
SSO1449	-	Hypothetical protein	20	ND		Saci_1413	-	threonine synthase	ND	ND
SSO1450	-	Conserved hypothetical protein	7.5218	ND		Saci_1414	ubiD	3-octaprenyl-4-hydroxybenzoate carboxy-lyase	ND	5.78814
SSO1451	-	Conserved hypothetical protein	8.91004	12.0194		Saci_1415	-	hypothetical protein	ND	ND
SSO1456	-	Hypothetical protein	ND	ND		Saci_1416	-	conserved Archaeal protein	ND	ND
SSO1457	gdhA-1	NAD specific glutamate dehydrogenase (gdhA-1)	ND	ND		Saci_1417	-	phosphoenolpyruvate synthase	ND	ND
SSO1458	-	Hypothetical protein	3.40108	3.69007		Saci_1418	-	hypothetical protein	ND	ND
SSO1459	dpo2	DNA polymerase II (DNA polymerase B2) carboxy-end (dpo2)	3.09473	3.09541		Saci_1419	-	inositol-1-phosphate synthase	ND	ND
SSO8124	dpo2	DNA polymerase II (DNA polymerase B2) amino-end (dpo2)	ND	ND		Saci_1420	-	acylphosphatase	5.75504	4.57316
SSO1460	-	Penicillin acylase precursor	6.03357	6.04613		Saci_1421	trpB1	tryptophan synthase beta chain 1	4.46706	ND
SSO1461	-	Hypothetical protein	ND	ND		Saci_1422	-	tryptophan synthase alpha chain	ND	3.61075
SSO1462	-	Hypothetical protein	ND	ND		Saci_1423	trpD	anthranilate phosphoribosyltransferase	ND	3.31876
SSO1463	-	Amino acid transporter	ND	4.72515		Saci_1424	trpF	anthranilate isomerase	ND	ND
SSO1464	-	Conserved hypothetical protein	20	ND		Saci_1425	trpE	anthranilate synthase component I	ND	ND
SSO1465	pcp	Pyrrolidone carboxylate peptidase (pcp)	7.31642	ND		Saci_1426	trpGD	anthranilate synthase component II	ND	ND
SSO1466	-	Transposase ISC1439	ND	ND		Saci_1427	trpC	indole-3-glycerol phosphate synthase	ND	ND
SSO1468	-	Conserved hypothetical protein	6.26945	7.27473		Saci_1428	aspB	aspartate aminotransferase	5.77943	4.30848
SSO1469	-	Hypothetical protein	4.69396	4.98508		Saci_1430	valS	valyl-tRNA synthetase	4.70749	3.88399
SSO1470	-	Hypothetical protein	6.7082	6.21674		Saci_1431	-	conserved Archaeal protein	ND	ND
SSO1471	-	Conserved hypothetical protein	6.26891	7.32422		Saci_1432	-	hypothetical protein	ND	ND
SSO1472	-	First ORF in transposon ISC1439	ND	ND		Saci_1433	-	hypothetical protein	ND	ND
SSO1473	-	Second ORF in transposon ISC1439	ND	ND		Saci_1434	-	hypothetical protein	ND	ND
SSO1474	-	Transposase, putative	ND	ND		Saci_1435	-	hypothetical protein	ND	ND
SSO1475	-	Transposase ISC1476	8.1331	8.05041		Saci_1439	-	amylase	ND	ND
SSO1478	-	Second ORF in transposon ISC1212	ND	ND		Saci_1440	treZ	maltooligosyl trehalose trehalohydrolase	ND	ND
SSO1479	-	First ORF in transposon ISC1212	ND	ND		Saci_1442	-	hypothetical protein	ND	ND
SSO1480	-	Second ORF in transposon ISC1225	ND	ND		Saci_1443	-	membrane protein	ND	ND
SSO1481	-	Transposase ISC1234	ND	ND		Saci_1445	-	hypothetical protein	ND	20
SSO8189	-	First ORF in transposon ISC1225	ND	ND		Saci_1446	-	hypothetical protein	ND	ND
SSO1483	-	Conserved hypothetical protein	11.8768	18.6627		Saci_1447	-	conserved Archaeal protein	4.88932	ND
SSO8193	-	First part of one of two inversely orientated ORFs in ISC1043	ND	ND		Saci_1448	-	hypothetical protein	7.00636	9.82957
SSO8194	-	Second part of one of two inversely orientated ORFs in ISC1043	ND	ND		Saci_1449	-	hypothetical protein	ND	7.04719
SSO8195	-	Third part of one of two inversely orientated ORFs in ISC1043	ND	ND		Saci_1452	-	hypothetical protein	ND	ND
SSO1484	-	Transposon ISC1190	ND	ND		Saci_1454	-	conserved Archaeal protein	ND	5.91597
SSO1486	-	One of two inversely orientated ORFs in ISC1043	ND	ND		Saci_1455	alaRS	alanyl-tRNA synthetase	ND	ND
SSO1487	-	Transposase ISC1058	ND	ND		Saci_1456	-	50S ribosomal protein L12P	ND	ND
SSO1489	-	Hypothetical protein	3.47231	ND		Saci_1457	-	50S ribosomal protein L10P	ND	ND
SSO1490	-	Partial transposase from ISC1048	ND	ND		Saci_1458	-	50S ribosomal protein L1P	ND	ND
SSO1491	-	Hypothetical protein	6.86318	8.8313		Saci_1459	-	50S ribosomal protein L11P	ND	ND
SSO1493	-	Conserved hypothetical protein	6.56143	ND		Saci_1460	nusG	NusG	ND	ND
SSO1494	-	Conserved hypothetical protein	5.80725	ND		Saci_1461	secE	preprotein translocase SecE subunit	ND	ND
SSO1495	-	Hypothetical protein	ND	ND		Saci_1462	-	signal recognition particle	ND	ND
SSO1496	-	Hypothetical protein	ND	ND		Saci_1463	-	conserved Crenarchaeal protein	ND	ND
SSO1497	-	First ORF in transposon ISC1904	ND	ND		Saci_1464	-	50S ribosomal protein LX	ND	ND
SSO1498	-	Second ORF in transposon ISC1904	ND	ND		Saci_1465	eif6	translation initiation factor 6	ND	ND
SSO1500	-	Hypothetical protein	3.23802	3.22623		Saci_1466	-	50S ribosomal protein L31E	ND	ND
SSO1501	-	Conserved hypothetical protein	4.14128	4.51732		Saci_1467	-	conserved 50S ribosomal protein L39e	ND	ND
SSO1503	msr	Peptide methionine sulfoxide reductase (msr)	7.84904	ND		Saci_1468	-	hypothetical programmed cell death protein 5	ND	ND
SSO1504	-	Transposase ISC1316	ND	ND		Saci_1469	-	30S ribosomal protein S19E	ND	ND
SSO1505	-	Membrane transporter	5.57405	ND		Saci_1470	-	quinolinate phosphoribosyl transferase	ND	4.02873
SSO1507	-	One of two inversely orientated ORFs in ISC1043	ND	ND		Saci_1471	-	conserved Archaeal protein	ND	ND
SSO1508	-	One of two inversely orientated ORFs in ISC1043	ND	ND		Saci_1472	-	hypothetical protein	ND	7.30546
SSO1509	-	Transposase ISC1225	ND	ND		Saci_1473	-	hypothetical protein	5.54393	5.70937
SSO1510	-	Hypothetical protein	2.75009	2.87422		Saci_1474	-	hypothetical protein	ND	8.00851
SSO1512	-	Hypothetical protein	2.78294	2.99495		Saci_1475	cysM	cysteine synthase B	5.42709	5.45007
SSO1513	-	Hypothetical protein	3.25902	ND		Saci_1476	-	hypothetical protein	ND	ND
SSO1514	-	Conserved hypothetical protein	3.22857	3.45233		Saci_1477	-	hypothetical protein	ND	ND
SSO1515	-	Hypothetical protein	3.69333	3.81638		Saci_1478	-	hypothetical protein	ND	ND
SSO1516	-	Transposase ISC1217	ND	ND		Saci_1479	-	molybdenum cofactor biosynthesis protein A	ND	20
SSO8276	-	Conserved hypothetical protein	ND	ND		Saci_1480	pepQ	Xaa-Pro dipeptidase	5.4212	ND
SSO8278	-	Hypothetical protein	ND	ND		Saci_1481	folE	GTP cyclohydrolase I	4.96005	3.83925
SSO1518	-	Partial transposase from ISC1048	ND	ND		Saci_1482	-	transcriptional regulator MarR family	18.5377	ND
SSO1519	deoD	Purine nucleoside phosporylase (deoD)	ND	ND		Saci_1483	glnA	glutamine synthetase	4.60347	4.11635
SSO1520	-	Conserved hypothetical protein	ND	ND		Saci_1484	-	ABC transporter, ATP-binding protein	ND	ND
SSO1521	-	Hypothetical protein	ND	ND		Saci_1485	-	thioredoxin	7.5532	7.2254
SSO8288	-	Hypothetical protein	ND	ND		Saci_1486	-	conserved Archaeal protein	4.41383	4.53137
SSO1522	-	Hypothetical protein	20	20		Saci_1487	-	conserved Archaeal SUN family protein	ND	4.72291
SSO1523	-	Hypothetical protein	20	ND		Saci_1488	-	universally conserved protein	ND	ND
SSO1524	pdhD-2	Dihydrolipoamide dehydrogenase (pdhD-2)	11.8985	15.6952		Saci_1489	-	conserved Archaeal protein	ND	ND
SSO1525	pdhA-2	Pyruvate dehydrogenase, alpha subunit (lipoamide)	ND	ND		Saci_1490	-	integrase/recombinase XerD	6.52553	5.85707
SSO1526	pdhB-2	Pyruvate dehydrogenase, beta subunit (lipoamide)	3.19004	3.26864		Saci_1491	-	hypothetical protein	ND	20
SSO1527	acoX	Acetoin catabolism protein X homolog (acoX)	3.10353	3.04444		Saci_1492	-	hypothetical protein	ND	ND
SSO1529	pdhC	Dihydrolipoamide S-acetyltransferase, amino-end (pdhC)	3.31555	3.47402		Saci_1493	-	hypothetical protein	ND	ND
SSO1530	pdhC	Dihydrolipoamide S-acetyltransferase, carboxy-end (pdhC)	3.75918	3.61512		Saci_1494	-	type II/IV secretion system protein	ND	4.17536
SSO1531	-	Alkyldihydroxyacetonephosphate synthase [precursor]	3.83915	3.7262		Saci_1495	-	hypothetical protein	ND	ND
SSO1532	-	Conserved hypothetical protein	3.9601	4.73101		Saci_1496	-	hypothetical protein	ND	ND
SSO1533	-	Homogentisate oxygenase related protein	12.7447	17.2839		Saci_1497	-	endonuclease III	ND	ND
SSO1535	-	Multidrug resistance transporter related protein	20	20		Saci_1498	-	hypothetical protein	ND	ND
SSO1536	-	Conserved hypothetical protein	20	20		Saci_1499	-	conserved membrane glocosyltransferase	ND	ND
SSO1537	-	Conserved hypothetical protein	10.1409	11.4709		Saci_1500	-	putative ATP-dependent helicase	ND	ND
SSO1538	dapE	Succinyl-diaminopimelate desuccinylase (dapE)	ND	ND		Saci_1501	-	hypothetical protein	ND	ND
SSO1539	-	Transport protein	6.23466	5.27557		Saci_1502	-	CBS domain protein	ND	ND
SSO1540	-	Conserved hypothetical protein	3.46701	3.9237		Saci_1503	-	conserved Crenarchaeal protein	ND	ND
SSO1542	fabG-3	3-oxoacyl-(acyl carrier protein) reductase (fabG-3)	3.51462	3.44691		Saci_1504	-	hypothetical protein	ND	ND
SSO1545	-	Conserved hypothetical protein	4.73814	6.03762		Saci_1505	-	conserved Crenarchaeal protein	ND	ND
SSO1546	-	Partial transposase ISC1439	ND	ND		Saci_1506	-	conserved membrane protein	ND	ND
SSO1548	-	Partial transposase ISC1229	ND	ND		Saci_1507	-	aminotransferase	4.13518	4.31685
SSO1550	-	Hypothetical protein	4.7834	3.87199		Saci_1508	-	conserved Prokaryal protein	6.29482	6.75217
SSO1552	-	Conserved hypothetical protein	4.12874	4.35946		Saci_1510	-	phenylalanyl-tRNA synthetase beta chain	ND	ND
SSO1553	-	Hypothetical protein	ND	ND		Saci_1511	-	phenylalanyl-tRNA synthetase	ND	ND
SSO8351	-	First ORF in transposon ISC1395	ND	ND		Saci_1512	-	conserved Archaeal protein	ND	ND
SSO1554	-	Second ORF in transposon ISC1395	ND	ND		Saci_1513	-	methionine aminopeptidase	4.38736	4.5662
SSO1555	-	Hypothetical protein	4.13917	ND		Saci_1514	-	conserved Archaeal protein	3.97413	3.93107
SSO1556	-	First ORF in transposon ISC1491	ND	ND		Saci_1515	-	hypothetical protein	ND	ND
SSO8359	-	Second ORF in transposon ISC1491	ND	ND		Saci_1517	-	hypothetical protein	ND	16.8396
SSO1560	-	Oxidoreductase	3.68769	3.98935		Saci_1518	-	conserved Archaeal protein	ND	ND
SSO1562	-	Conserved hypothetical protein	5.67646	6.05144		Saci_1519	-	glutamyl- and glutaminyl-tRNA synthetases	ND	ND
SSO1563	-	Conserved hypothetical protein	20	ND		Saci_1520	-	50S ribosomal protein L7AE	ND	3.55176
SSO1564	-	Orf in partial transposon ISC1904	ND	ND		Saci_1521	-	membrane protein	ND	4.33744
SSO1565	pdhD-3	Dihydrolipoamide dehydrogenase (pdhD-3)	15.4691	16.8899		Saci_1523	-	hypothetical protein	ND	ND
SSO1566	-	Heme biosynthesis related protein	4.51242	4.6061		Saci_1524	-	hypothetical protein	5.18061	4.71549
SSO1567	-	Conserved hypothetical protein	ND	ND		Saci_1525	-	hypothetical protein	ND	6.55592
SSO1568	-	Hypothetical protein	18.5859	ND		Saci_1526	-	hypothetical protein	ND	ND
SSO1569	-	Hypothetical protein	ND	ND		Saci_1527	-	hypothetical protein	ND	ND
SSO1570	-	Conserved hypothetical protein	6.92841	11.4817		Saci_1528	-	hypothetical protein	ND	9.90911
SSO1571	norB-1	Nitric oxide reductase, subunit I (cytochrome B) (norB-1)	6.17857	5.87919		Saci_1529	-	hypothetical protein	ND	ND
SSO1572	-	Transposase ISC1439	ND	ND		Saci_1534	-	thermopsin	4.03778	4.05981
SSO1573	norB-2	Nitric oxide reductase, subunit I (cytochrome B) (norB-2)	ND	ND		Saci_1535	-	conserved Archaeal membrane protein	8.03788	5.39518
SSO1574	-	Conserved hypothetical protein	5.6947	ND		Saci_1536	-	ABC transporter	5.51387	7.23586
SSO1577	-	Oxidoreductase	ND	4.13408		Saci_1537	dpo1	DNA polymerase I	5.59772	4.41565
SSO1578	-	DsrP protein, putative	4.75751	6.15218		Saci_1538	-	conserved Crenarchaeal protein	ND	ND
SSO1579	-	Molybdopterin oxidoreductase, iron-sulfur binding subunit	4.12985	4.05859		Saci_1539	-	conserved Crenarchaeal protein	ND	ND
SSO1580	-	Molybdopterin oxidoreductase, molybdopterin binding subunit	9.89573	16.1826		Saci_1540	-	hypothetical protein	ND	ND
SSO1581	-	Conserved hypothetical protein	9.78273	ND		Saci_1541	-	CDP-alcohol phosphatidyltransferase	20	20
SSO1583	-	Conserved hypothetical protein	5.20723	5.83102		Saci_1542	-	DNA primase large subunit	20	ND
SSO1584	-	Hypothetical protein	ND	ND		Saci_1544	-	methionyl-tRNA synthetase	ND	ND
SSO1586	-	Hypothetical protein	ND	ND		Saci_1545	-	hypothetical protein	ND	4.39624
SSO1587	-	Hypothetical protein	ND	ND		Saci_1546	-	hypothetical protein	ND	ND
SSO1588	-	Transcription regulator	ND	ND		Saci_1547	-	hypothetical protein	ND	ND
SSO8426	-	Hypothetical protein	ND	ND		Saci_1548	atpA	V-type ATP synthase alpha chain	3.7447	3.1384
SSO1589	-	Conserved hypothetical protein	5.4359	6.04591		Saci_1549	atpB	V-type ATP synthase beta chain	3.43001	3.06576
SSO1590	-	Hypothetical protein	6.52606	ND		Saci_1550	atpD	V-type ATP synthase subunit D	2.66647	2.71714
SSO1591	-	Transporter (proton symporter)	4.42993	4.77256		Saci_1551	-	hypothetical protein	4.38159	3.69913
SSO1593	-	Conserved hypothetical protein	4.39648	4.46562		Saci_1552	-	membrane-associated ATPase C chain	3.84033	3.71977
SSO1594	-	Coenzyme F390 synthetase	4.96812	6.50934		Saci_1553	-	bifunctional aminoacyl-tRNA synthetase	4.74922	4.22296
SSO1595	alkK-1	Medium-chain-fatty-acid--CoA ligase (alkK-1)	4.5026	4.68007		Saci_1554	-	30S ribosomal protein S26E	ND	3.29019
SSO1597	acd-2	Acyl-CoA dehydrogenase (acd-2)	3.34015	3.45403		Saci_1555	-	pyridoxine/pyridoxal 5-phosphate biosynthesis enzyme	3.61606	3.62406
SSO1598	-	Partial transposase ISC1225	4.14616	4.27107		Saci_1556	-	SNO glutamine amidotransferase	ND	ND
SSO1599	glpK-1	Glycerol kinase (glpK-1)	ND	ND		Saci_1557	-	conserved Archaeal protein	20	ND
SSO1600	-	Transporter/facilitator	4.89591	4.45411		Saci_1558	-	conserved Archaeal holliday junction resolvase	ND	ND
SSO1601	-	First ORF in transposon ISC1229	4.82789	5.1461		Saci_1559	-	ketol-acid reductoisomerase	4.39089	3.92567
SSO8456	-	ORF in partial transposon ISC1217	ND	ND		Saci_1560	-	hypothetical protein	ND	4.58785
SSO8458	-	ORF in partial transposon ISC1217	ND	ND		Saci_1561	-	acetolactate synthase large subunit	ND	4.95334
SSO8459	-	Hypothetical protein	ND	ND		Saci_1562	-	hypothetical protein	ND	10.4968
SSO1602	-	Second ORF in transposon ISC1229	ND	ND		Saci_1563	-	GTP-binding protein	ND	8.63429
SSO1603	-	Third ORF in transposon ISC1229	ND	ND		Saci_1564	-	hypothetical protein	8.54135	6.87519
SSO8462	-	Hypothetical protein	ND	ND		Saci_1565	-	conserved Archaeal protein	ND	ND
SSO1605	-	Hypothetical protein	ND	ND		Saci_1566	-	hypothetical protein	ND	ND
SSO1606	-	Hypothetical protein	ND	ND		Saci_1567	-	hypothetical protein	20	20
SSO1607	pcp-like	Pyrrolidone-carboxylate peptidase, putative (pcp-like)	ND	ND		Saci_1568	-	S-adenosylmethionine decarboxylase proenzyme	12.2909	16.8585
SSO8469	-	Hypothetical protein	ND	ND		Saci_1569	-	hypothetical protein	10.673	7.35652
SSO8472	-	Hypothetical protein	ND	ND		Saci_1570	-	ATP binding protein	8.68099	7.77199
SSO1608	-	Conserved hypothetical protein	20	ND		Saci_1571	-	conserved Prokaryal protein	6.80299	6.20602
SSO8475	-	Hypothetical protein	6.08349	ND		Saci_1572	leuS	leucyl-tRNA synthetase	ND	ND
SSO8478	-	Hypothetical protein	5.607	6.56554		Saci_1573	-	hypothetical protein	7.56463	7.19249
SSO8481	-	SSV1 hypothetical 14	ND	ND		Saci_1574	hisC	histidinol-phosphate aminotransferase	12.7398	7.58722
SSO1610	-	Hypothetical protein	ND	ND		Saci_1575	hisG	ATP phosphoribosyltransferase	4.68726	4.6591
SSO1611	-	Hypothetical protein	8.12082	9.84186		Saci_1576	hisA	1-(5-phosphoribosyl)-5-[(5-phosphoribosylamino)methylideneamino] imidazole-4-carboxamide isomerase	ND	4.39978
SSO1612	-	Transposase ISC1290	ND	ND		Saci_1577	hisB	imidazoleglycerol-phosphate dehydratase	ND	3.67827
SSO1613	-	Hypothetical protein	ND	ND		Saci_1578	hisF	imidazole glycerol phosphate synthase subunit hisF	ND	ND
SSO1614	-	Glycosyltransferase, putative	ND	ND		Saci_1579	-	histidinol dehydrogenase	5.4168	3.11203
SSO1615	-	Hypothetical protein	ND	ND		Saci_1580	-	phosphoribosyl-ATP pyrophosphatase	ND	3.26281
SSO1616	-	Transposase ISC1234	ND	ND		Saci_1581	hisH	imidazole glycerol phosphate synthase subunit hisH	ND	3.17292
SSO1617	-	Hypothetical protein	ND	ND		Saci_1582	hisI	phosphoribosyl-AMP cyclohydrolase	ND	ND
SSO1618	-	Glycosyltransferase	ND	5.50275		Saci_1583	paaD	phenylacetic acid degradation protein	5.99901	6.45853
SSO1619	-	Glycosyltransferase	ND	ND		Saci_1584	-	seryl-tRNA synthetase	4.03208	3.4646
SSO1620	-	Glycosyltransferase	ND	ND		Saci_1585	-	conserved Archaeal protein	4.12438	3.95152
SSO1621	-	Hypothetical protein	9.13876	7.48629		Saci_1586	-	hypothetical protein	ND	4.90596
SSO1622	-	Glycosyltransferase	9.79915	ND		Saci_1587	-	conserved Archaeal protein, similar to rpoM	5.82318	6.65039
SSO1623	-	Hypothetical protein	20	20		Saci_1588	-	transcriptional regulator	4.32818	4.48362
SSO1624	-	Polysaccharide biosynthesis related protein	20	20		Saci_1589	marC	multiple antibiotic resistance protein marC	8.86309	5.02343
SSO1625	-	Hypothetical protein	ND	ND		Saci_1590	-	hypothetical protein	ND	4.69482
SSO1626	-	Glycosyltransferase	12.4496	10.5261		Saci_1591	-	hypothetical protein	4.77606	4.22504
SSO1627	-	Partial transposase ISC1225	ND	ND		Saci_1592	pyrD	dihydroorotate dehydrogenase	ND	ND
SSO1629	gapN-1	Glyceraldehyde-3-phosphate dehydrogenase, NADP dependent (gapN-1)	ND	ND		Saci_1593	pyrC	dihydroorotase	ND	ND
SSO1631	pqqE-2	Coenzyme PQQ synthesis protein E (pqqE-2)	ND	ND		Saci_1594	-	hypothetical protein	ND	ND
SSO1632	pqqE-3	Coenzyme PQQ synthesis protein E (pqqE-3)	ND	ND		Saci_1595	pyrI	aspartate carbamoyltransferase regulatory chain	ND	ND
SSO1634	-	Conserved hypothetical protein	ND	ND		Saci_1596	pyrB	aspartate carbamoyltransferase	ND	ND
SSO8549	-	Hypothetical protein	ND	ND		Saci_1597	pyrE	orotate phosphoribosyltransferase	3.28882	3.26264
SSO1635	-	Hypothetical protein	ND	ND		Saci_1598	pyrF	orotidine 5'-phosphate decarboxylase	4.82911	3.9065
SSO1636	-	Hypothetical protein	10.0299	ND		Saci_1599	-	conserved Archaeal protein	ND	ND
SSO1637	-	Hypothetical protein	ND	ND		Saci_1600	-	conserved Archaeal protein	6.50996	5.26915
SSO1638	-	Penicillin acylase precursor	ND	ND		Saci_1601	-	hypothetical protein	ND	5.32338
SSO8568	-	First ORF in transposon ISC1229	ND	ND		Saci_1602	-	hypothetical protein	8.0325	7.77702
SSO1639	-	Second ORF in transposon ISC1229	ND	ND		Saci_1603	-	conserved Archaeal protein	6.94071	5.94352
SSO1640	-	Conserved hypothetical protein	6.48773	6.82418		Saci_1604	-	conserved Archaeal protein	5.54188	ND
SSO1641	-	Conserved hypothetical protein	5.92559	ND		Saci_1605	-	conserved GTP-binding protein	ND	ND
SSO1642	-	Transposase ISC1439	ND	ND		Saci_1606	-	tRNA binding domain protein	3.74727	3.49915
SSO1643	-	Conserved hypothetical protein	ND	ND		Saci_1607	purC	phosphoribosylaminoimidazole-succinocarboxamide synthase	3.63688	3.4686
SSO1645	-	Conserved hypothetical protein	5.12377	ND		Saci_1608	-	phosphoribosylformylglycinamidine synthase	3.79779	3.37742
SSO1646	adh-5	Alcohol dehydrogenase (Zn containing) (adh-5)	4.30353	5.10701		Saci_1610	purL	phosphoribosylformylglycinamidine synthase II	ND	2.99072
SSO1647	mdlC	Benzoylformate decarboxylase (mdlC)	8.9285	ND		Saci_1611	purF-1	glutamine amidophosphoribosyltransferase	ND	ND
SSO1648	-	Second ORF in transposon ISC1250	ND	ND		Saci_1612	purF-2	glutamine phosphoribosylpyrophosphate amidotransferase	ND	ND
SSO1649	-	Transposase ISC1217	ND	ND		Saci_1613	purD	phosphoribosylglycinamide synthetase	ND	ND
SSO1650	-	First ORF in transposon ISC1250	ND	ND		Saci_1614	-	phosphoribosylformylglycinamidine cyclo-ligase	ND	ND
SSO1651	-	Hypothetical protein	20	ND		Saci_1615	-	hypothetical protein	3.73003	3.59453
SSO1652	-	Transposase ISC1316	ND	ND		Saci_1616	-	hypothetical protein	ND	ND
SSO1653	-	Helicase of the snf2/rad54 family (amino end fragment), hypothetical	3.51945	3.59564		Saci_1617	argG	arginosuccinate synthase	5.06173	4.76038
SSO1654	-	Transposase ISC1173	ND	ND		Saci_1618	argH	argininosuccinate lyase	ND	3.63195
SSO1655	-	Helicase of the snf2/rad54 family (carboxy end fragment), hypothetical	ND	ND		Saci_1619	pyrA	carbamoyl-phosphate synthase small chain	5.63981	4.97181
SSO1656	-	Hypothetical protein	ND	ND		Saci_1620	-	carbamoyl-phosphate synthase L chain	4.21536	3.54191
SSO8620	-	Conserved hypothetical protein	ND	ND		Saci_1621	-	conserved ribosomal protein S6	4.14661	3.62559
SSO1657	-	Conserved hypothetical protein	20	ND		Saci_1622	-	conserved Archaeal protein	ND	5.17954
SSO1658	-	First ORF in transposon ISC1904	ND	ND		Saci_1623	-	3-hydroxybutyryl-CoA dehydrogenase	ND	4.50991
SSO1659	-	Second ORF in transposon ISC1904	ND	ND		Saci_1624	-	hypothetical protein	3.54995	3.50877
SSO1662	huyB-1	N-methylhydantoinase B (huyB-1)	3.64721	4.06708		Saci_1625	-	hypothetical protein	ND	ND
SSO1663	huyA-1	N-methylhydantoinase A (huyA-1)	3.55238	4.07113		Saci_1626	-	conserved Archaeal membrane protein	ND	ND
SSO1664	-	Conserved hypothetical protein	ND	ND		Saci_1627	-	hypothetical protein	9.1038	11.1648
SSO1665	codB	Cytosine permease (codB)	4.05131	4.222		Saci_1629	-	hypothetical protein	6.92789	6.88387
SSO1666	-	Hypothetical protein	3.17235	ND		Saci_1630	-	truncated conserved protein	ND	ND
SSO1667	-	Conserved hypothetical protein	3.10044	3.03219		Saci_1631	-	hypothetical protein	ND	ND
SSO1668	huyA-like	N-methylhydantoinase A related protein (huyA-like)	2.97121	3.09041		Saci_1632	-	conserved Archaeal protein	8.27512	7.39551
SSO1671	-	Conserved hypothetical protein	ND	ND		Saci_1633	paaF	3-hydroxybutyryl-CoA dehydratase	4.70823	3.885
SSO1672	-	Transposase ISC1316	ND	ND		Saci_1634	-	hypothetical protein	ND	ND
SSO1673	-	Hypothetical protein	12.9406	ND		Saci_1635	ctaB	protoheme IX farnesyltransferase	ND	ND
SSO1674	-	Conserved hypothetical protein	ND	ND		Saci_1636	hdh	homoserine dehydrogenase	ND	3.26743
SSO1675	-	Conserved hypothetical protein	7.90712	ND		Saci_1637	-	conserved Archaeal protein	ND	3.34075
SSO1676	-	Hypothetical protein	5.68184	6.48786		Saci_1638	-	conserved Archaeal protein	5.09137	5.29847
SSO1678	-	Transposase ISC1439	ND	ND		Saci_1639	-	conserved Archaeal protein	5.74292	5.63431
SSO1679	-	Transposase ISC1250	ND	ND		Saci_1640	-	universal stress protein	ND	ND
SSO1680	-	Conserved hypothetical protein	ND	ND		Saci_1641	birA	biotin operon repressor/acetyl-CoA carboxylase ligase	4.4174	4.8828
SSO1681	-	Partial transposase in ISC1316	ND	ND		Saci_1642	-	universally conserved protein	4.00811	4.33087
SSO1682	-	Partial transposase in ISC1316	ND	ND		Saci_1644	-	NADH:ubiquinone oxidoreductase, B subunit	ND	5.52129
SSO1683	-	Hypothetical protein	ND	ND		Saci_1645	dapE	succinyl-diaminopimelate desuccinylase	5.87564	6.60354
SSO8684	-	Third ORF in transposon ISC1173	ND	ND		Saci_1646	-	hypothetical protein	6.64772	6.20859
SSO8685	-	First ORF in transposon ISC1173	ND	ND		Saci_1647	-	conserved membrane protein	5.44038	ND
SSO8687	-	Partial transposase ISC1190	ND	ND		Saci_1648	-	pyruvate kinase	2.73652	2.77893
SSO1684	-	Partial transposon ISC1190	ND	ND		Saci_1649	-	hypothetical protein	ND	3.97824
SSO1686	-	Conserved hypothetical protein	20	20		Saci_1650	-	hypothetical membrane protein	ND	ND
SSO1688	-	Partial transposase ISC1359	ND	ND		Saci_1651	-	conserved Archaeal protein	ND	ND
SSO1689	-	Hypothetical protein	15.2826	ND		Saci_1652	-	conserved Archaeal protein	7.70055	7.23935
SSO1690	-	Hypothetical protein	ND	ND		Saci_1653	-	hypothetical protein	7.33797	6.58542
SSO1691	-	Hypothetical protein	8.02498	12.5112		Saci_1654	-	conserved Archaeal protein	4.65779	4.57804
SSO1692	tynA	Amine oxidase (copper-containing) (tynA)	20	20		Saci_1655	-	hypothetical protein	ND	6.73398
SSO1693	-	Amino acid transporter related protein	9.41943	ND		Saci_1656	-	conserved Archaeal protein	20	20
SSO1695	-	Transposase in ISC1395	ND	ND		Saci_1657	-	conserved Archaeal protein	11.7933	11.2951
SSO8725	-	First ORF in transposon ISC1491	ND	ND		Saci_1658	-	hypothetical protein	ND	6.50122
SSO1697	-	Second ORF in transposon ISC1491	ND	ND		Saci_1659	-	conserved membrane protein	11.149	7.21324
SSO1699	-	Third ORF in transposon ISC1491	ND	ND		Saci_1660	-	hypothetical protein	ND	ND
SSO1701	-	Hypothetical protein	18.0978	ND		Saci_1661	taq	thermostable carboxypeptidase	4.0041	3.83508
SSO1703	-	Partial transposase ISC1359	ND	ND		Saci_1662	-	conserved membrane protein	ND	5.86623
SSO1704	-	First ORF in transposon ISC1229	ND	ND		Saci_1663	-	conserved Archaeal protein	ND	19.3984
SSO1705	-	First ORF in transposon ISC1048	ND	ND		Saci_1664	-	universally conserved protein	14.8015	12.3736
SSO1706	-	Second ORF in transposon ISC1048	ND	ND		Saci_1665	-	conserved Hsp20/alpha crystallin family protein	ND	ND
SSO1708	-	Second ORF in transposon ISC1229	ND	ND		Saci_1666	-	conserved Archaeal protein	4.58588	4.53103
SSO1709	-	Hypothetical protein	ND	ND		Saci_1667	-	conserved Archaeal 4Fe-4S binding domain protein	4.2941	4.18497
SSO1710	-	Hypothetical protein	ND	ND		Saci_1668	-	hypothetical protein	7.15764	5.59961
SSO1711	-	Hypothetical protein	16.3244	11.4524		Saci_1669	-	multidrug efflux protein	6.07678	7.17958
SSO1712	-	Hypothetical protein	ND	ND		Saci_1670	-	transcriptional regulator MarR family	ND	ND
SSO1714	-	Hypothetical protein	ND	ND		Saci_1671	-	conserved membrane protein	ND	ND
SSO8760	-	First ORF in transposon ISC1491	ND	ND		Saci_1672	-	conserved Crenarchaeal protein	20	ND
SSO1717	-	Second ORF in transposon ISC1048	ND	ND		Saci_1673	-	conserved membrane protein	ND	ND
SSO1719	-	First ORF in transposon ISC1048	ND	ND		Saci_1674	-	gluconolactonase	ND	ND
SSO1720	-	Second ORF in transposon ISC1491	ND	ND		Saci_1675	-	conserved membrane protein	ND	ND
SSO1722	-	Third ORF in transposon ISC1491	ND	ND		Saci_1676	-	hypothetical protein	ND	ND
SSO1725	-	Hypothetical protein	ND	ND		Saci_1677	-	conserved Archaeal protein	14.9602	ND
SSO1726	-	Conserved hypothetical protein	ND	ND		Saci_1678	-	hypothetical protein	20	ND
SSO1727	-	Hypothetical protein	ND	ND		Saci_1679	-	conserved Prokaryal protein	5.32356	4.72887
SSO1728	-	Transposase ISC1217	ND	ND		Saci_1680	-	hypothetical protein	7.84349	7.6982
SSO1729	-	Hypothetical protein	ND	ND		Saci_1681	-	hypothetical protein	8.99732	6.08702
SSO1730	-	Hypothetical protein	ND	ND		Saci_1682	-	hypothetical protein	10.3294	15.8352
SSO1731	-	Transposase ISC1190	ND	ND		Saci_1683	-	conserved membrane protein	7.51913	7.12079
SSO1732	-	Partial ORF in transposase ISC1217	ND	ND		Saci_1686	-	hypothetical protein	14.639	20
SSO1735	-	Partial transposase ISC1359	ND	ND		Saci_1687	-	hypothetical protein	20	20
SSO1734	rfbB-2	dTDP-Glucose 4,6-dehydratase (rfbB-2)	ND	ND		Saci_1688	-	conserved Crenarchaeal membrane protein	ND	ND
SSO1736	-	Hypothetical protein	ND	ND		Saci_1689	-	conserved membrane protein	ND	20
SSO1739	-	Conserved hypothetical protein	ND	ND		Saci_1690	adh	alcohol dehydrogenase	ND	3.89382
SSO8813	-	Conserved hypothetical protein	ND	ND		Saci_1691	-	microsomal dipeptidase	ND	5.04158
SSO1740	-	Hypothetical protein	6.28779	8.42612		Saci_1692	-	hypothetical protein	ND	12.7985
SSO1741	doxA	Terminal quinol oxidase, subunit II (doxA)	ND	6.0685		Saci_1693	-	sodium/calcium exchanger protein	ND	20
SSO1742	doxD	Terminal quinol oxidase, subunit (doxD)	5.98747	ND		Saci_1694	-	kinase	11.4796	12.3838
SSO1744	-	Second ORF in transposon ISC1058	ND	ND		Saci_1697	-	conserved Archaeal membrane protein	ND	ND
SSO1745	-	First ORF in transposon ISC1058	ND	ND		Saci_1698	-	conserved Archaeal membrane protein	5.21846	ND
SSO1746	-	Conserved hypothetical protein	20	ND		Saci_1699	-	ABC transporter, ATP binding protein	ND	4.14966
SSO1747	-	Partial transposase in ISC1234	ND	ND		Saci_1700	-	aldehyde dehydrogenase	ND	ND
SSO1748	-	First ORF in transposon ISC1395	ND	ND		Saci_1701	-	hypothetical protein	ND	ND
SSO1749	-	Second ORF in transposon ISC1078	ND	ND		Saci_1702	-	pyridine nucleotide-disulphide oxidoreductase	ND	ND
SSO1750	-	First ORF in transposon ISC1078	ND	ND		Saci_1703	-	nucleotidyl transferase	ND	ND
SSO1751	-	Second ORF in transposon ISC1395	ND	ND		Saci_1704	-	NAD-dependent epimerase/dehydratase protein	ND	ND
SSO1752	-	Hypothetical protein	7.75048	8.195		Saci_1705	-	dTDP-4-dehydrorhamnose reductase	3.4854	3.57248
SSO1755	-	Conserved hypothetical protein	4.62069	4.72508		Saci_1706	-	dTDP-4-dehydrorhamnose 3,5-epimerase	3.63776	3.21871
SSO1757	-	Potassium channel protein, putative	5.16934	ND		Saci_1707	-	hypothetical protein	ND	ND
SSO1758	-	Hypothetical protein	ND	ND		Saci_1708	merA	mercuric reductase	5.80683	6.01502
SSO1759	-	Protease, putative	20	ND		Saci_1709	-	hypothetical protein	ND	ND
SSO8861	-	Conserved hypothetical protein	ND	ND		Saci_1710	-	hypothetical protein	ND	ND
SSO1760	-	Orf in partial transposon ISC1904	ND	ND		Saci_1711	-	voltage-gated chloride channel	4.22903	4.40722
SSO1762	-	Hypothetical protein	16.0604	14.2495		Saci_1712	-	hypothetical protein	4.91455	5.15906
SSO1763	-	Hypothetical protein	ND	ND		Saci_1713	acd	multicopy acyl-CoA dehydrogenase	3.83493	3.67804
SSO1764	-	Hypothetical protein	ND	6.22838		Saci_1714	thpS	thermopsin precursor	ND	4.68785
SSO1765	-	Hypothetical protein	ND	ND		Saci_1715	-	dihydroxyacid dehydratase/phosphogluconate dehydratase	3.64041	3.50528
SSO8869	zfx-2	Ferredoxin (Amino-end fragment) (zfx-2)	ND	ND		Saci_1716	-	hypothetical protein	ND	20
SSO1766	-	Second ORF in transposon ISC1212	ND	ND		Saci_1717	-	conserved Crenarchaeal protein	4.04977	4.40981
SSO8875	-	First ORF in transposon ISC1212	ND	ND		Saci_1718	-	hypothetical protein	4.31697	3.90294
SSO1767	-	Hypothetical protein	ND	ND		Saci_1719	-	hypothetical protein	ND	ND
SSO1768	-	Hypothetical protein	ND	ND		Saci_1720	-	conserved Archaeal protein	ND	ND
SSO1769	-	Second ORF in transposon ISC1491	ND	ND		Saci_1721	-	hypothetical protein	8.65719	ND
SSO1772	-	First ORF in transposon ISC1491	ND	ND		Saci_1722	-	hypothetical protein	ND	4.83675
SSO1773	-	Multidrug-efflux transporter	ND	ND		Saci_1723	-	conserved membrane protein	ND	ND
SSO1774	-	Hypothetical protein	5.97681	6.45638		Saci_1724	-	trypsin-like serine protease	ND	5.50912
SSO8892	-	Hypothetical protein	ND	5.27932		Saci_1725	-	sugar-proton symporter	5.77609	ND
SSO1775	-	Transposase ISC1359	ND	ND		Saci_1726	-	CoA-transferase family III	5.5506	5.63537
SSO1777	-	Conserved hypothetical protein	ND	ND		Saci_1727	-	conserved Archaeal protein	4.35172	3.96013
SSO1779	-	Transposase ISC1439	ND	ND		Saci_1728	-	nonspecific lipid-transfer protein	5.00348	4.95293
SSO1780	-	Polysaccharide biosynthesis related protein	20	ND		Saci_1729	-	hypothetical protein	6.76235	7.26126
SSO1781	rfbB-3	dTDP-Glucose 4,6-dehydratase (rfbB-3)	ND	ND		Saci_1730	-	hypothetical membrane protein	ND	ND
SSO1782	-	Sugar phosphate nucleotydyl transferase	6.50664	7.45656		Saci_1731	-	sugar transporter	4.06844	4.5998
SSO1783	rfbD-2	dTDP-4-dehydrorhamnose reductase (rfbD-2)	ND	ND		Saci_1732	-	phytoene dehydrogenase	6.08356	7.35201
SSO1784	-	Hypothetical protein	20	20		Saci_1733	crtZ	beta-carotene hydroxylase	ND	ND
SSO8906	-	Hypothetical protein	ND	ND		Saci_1734	-	phytoene synthase	ND	20
SSO1785	-	Hypothetical protein	5.50474	5.29516		Saci_1735	-	hypothetical protein	ND	ND
SSO8910	-	Hypothetical protein	20	ND		Saci_1736	-	hypothetical protein	ND	15.752
SSO1786	-	Hypothetical protein	ND	ND		Saci_1737	-	hypothetical protein	6.49727	4.31902
SSO1787	-	Conserved hypothetical protein	8.94536	ND		Saci_1738	-	aldehyde dehydrogenase	ND	ND
SSO1788	-	Hypothetical protein	ND	ND		Saci_1739	-	hypothetical protein	5.59824	5.37488
SSO1789	-	Hypothetical protein	6.09095	6.20319		Saci_1740	-	conserved Crenarchaeal protein	ND	7.7429
SSO1790	-	Hypothetical protein	18.233	ND		Saci_1741	hjc	conserved Archaeal holliday junction resolvase	5.56708	6.83836
SSO1791	-	Second ORF in transposon ISC1229	ND	ND		Saci_1742	cutA-2	carbon monoxide dehydrogenase large chain	3.44498	3.35739
SSO1793	-	Second ORF in transposon ISC1048	ND	ND		Saci_1743	-	thiamine pyrophosphate enzyme	5.68308	5.77755
SSO1794	-	First ORF in transposon ISC1048	ND	ND		Saci_1744	-	conserved Archaeal membrane protein	5.60295	ND
SSO1795	-	First ORF in transposon ISC1229	ND	ND		Saci_1745	-	conserved membrane protein	ND	7.7489
SSO1796	-	Partial transposase ISC1359	ND	ND		Saci_1746	-	conserved membrane protein	9.4957	20
SSO1798	-	Partial transposase in ISC1229	ND	ND		Saci_1747	-	hypothetical protein	ND	20
SSO1799	-	Partial transposase in ISC1229	ND	ND		Saci_1748	-	hypothetical protein	6.60527	6.41229
SSO1800	-	Second ORF in transposon ISC1212	ND	ND		Saci_1749	-	hypothetical protein	4.4804	ND
SSO8936	-	First ORF in transposon ISC1212	ND	ND		Saci_1750	-	hypothetical protein	ND	ND
SSO8938	-	Hypothetical protein	18.1712	ND		Saci_1751	-	hypothetical protein	ND	ND
SSO1801	-	Transposase ISC1234	ND	ND		Saci_1752	-	hypothetical protein	ND	ND
SSO8948	dbpA	DNA-binding protein, conserved dbpA homolog (dbpA)	20	20		Saci_1753	-	hypothetical SSV1 ORF C-102A membrane-like protein	ND	ND
SSO1802	-	Hypothetical protein	ND	ND		Saci_1754	-	hypothetical protein	ND	20
SSO1803	-	First ORF in transposon ISC1212	ND	ND		Saci_1755	-	C4-dicarboxylate transporter/malic acid transport protein	ND	20
SSO1804	-	Second ORF in transposon ISC1212	ND	ND		Saci_1756	-	uracil DNA glycosylase	ND	ND
SSO8958	zfx-2	Ferredoxin (Carboxy-end fragment) (zfx-2)	ND	ND		Saci_1757	-	peptidase	4.66394	ND
SSO1805	-	Hypothetical protein	20	20		Saci_1758	-	conserved Archaeal protein	ND	6.57244
SSO1806	-	Conserved hypothetical protein	4.62243	5.34901		Saci_1759	-	acetyl-CoA acetyltransferase	6.55763	6.26695
SSO1807	-	Conserved hypothetical protein	9.43608	9.74671		Saci_1760	-	conserved Archaeal membrane protein	ND	ND
SSO1808	-	Ubiquinone/menaquinone biosynthesis methyltransferase	11.8356	ND		Saci_1761	-	hypothetical protein	ND	ND
SSO1809	-	Hypothetical protein	ND	ND		Saci_1762	-	binding-protein-dependent transporter	ND	3.73041
SSO1810	-	Conserved hypothetical protein	ND	ND		Saci_1763	appC	oligopeptide transport system permease protein	3.52658	3.56569
SSO1811	pepQ-like1	Prolidase (Xaa-Pro dipeptidase) (pepQ-like1)	ND	ND		Saci_1764	-	ABC transporter	ND	ND
SSO1812	-	Hypothetical protein	6.70015	7.54274		Saci_1765	-	ABC transporter	3.84205	3.28839
SSO8979	-	Hypothetical protein	ND	ND		Saci_1766	-	membrane protein	4.41026	3.6989
SSO1813	-	Hypothetical protein	ND	ND		Saci_1767	-	fumarylacetoacetate (FAA) hydrolase	6.14776	6.58325
SSO1814	-	Transposase ISC1234	ND	ND		Saci_1768	-	methyltransferase	4.48275	5.00249
SSO1815	-	Hypothetical protein	ND	ND		Saci_1769	-	membrane associated phosphoesterase	8.78522	9.36471
SSO1816	-	Hypothetical protein	ND	ND		Saci_1770	-	phenylacetic acid catabolic protein	ND	7.51406
SSO8998	-	Hypothetical protein	4.79993	ND		Saci_1771	-	phenylacetic acid catabolic protein	ND	7.41012
SSO1817	cysA-2	Thiosulfate sulfurtransferase (cysA-2)	ND	6.34003		Saci_1772	crt	3-hydroxybutyryl-CoA dehydratase	9.77732	ND
SSO1818	-	Conserved hypothetical protein	6.8893	8.47399		Saci_1773	-	conserved Archaeal protein	6.83632	13.4317
SSO1820	-	Hypothetical protein	ND	ND		Saci_1774	-	acetyl-coenzyme A synthetase	ND	14.6519
SSO1819	-	Hypothetical protein	ND	ND		Saci_1775	paaX	phenylacetic acid degradation operon negative regulatory protein	6.57631	7.79724
SSO1822	-	Partial transposase ISC1359	ND	ND		Saci_1776	-	conserved membrane protein	ND	ND
SSO1823	-	Hypothetical protein	20	16.8581		Saci_1777	-	penicillin amidase	ND	ND
SSO1824	-	Conserved hypothetical protein	20	20		Saci_1778	-	acyl-CoA dehydrogenase	5.4085	5.60327
SSO1825	-	Second ORF in transposon ISC1212	ND	ND		Saci_1779	alkK	medium-chain-fatty-acid-CoA ligase	ND	11.6685
SSO1826	-	First ORF in transposon ISC1212	ND	ND		Saci_1780	pcp	pyrrolidone-carboxylate peptidase	6.53193	6.16647
SSO1827	-	Hypothetical protein	20	ND		Saci_1781	-	amidohydrolase	ND	4.13535
SSO1829	-	Second ORF in transposon ISC1904	ND	ND		Saci_1782	-	sugar-related transporter	ND	5.41515
SSO1830	-	First ORF in transposon ISC1904	ND	ND		Saci_1783	-	hypothetical membrane protein	ND	ND
SSO1831	-	Hypothetical protein	ND	17.3129		Saci_1784	-	conserved membrane protein	2.94426	2.86191
SSO1832	-	Second ORF in transposon ISC1225	ND	ND		Saci_1785	-	conserved Prokaryal protein	4.31479	4.64971
SSO1833	-	First ORF in transposon ISC1225	ND	ND		Saci_1786	-	hypothetical membrane protein	ND	ND
SSO1834	-	Conserved hypothetical protein	20	20		Saci_1787	-	conserved Archaeal protein	ND	ND
SSO1835	-	Conserved hypothetical protein	20	ND		Saci_1788	-	conserved Archaeal protein	5.11568	5.14446
SSO9043	-	Transposase, putative amino-end fragment	ND	ND		Saci_1789	-	conserved membrane protein	5.48815	6.08517
SSO1837	-	Transposase ISC1058	ND	ND		Saci_1790	-	conserved Crenarchaeal protein	6.56552	5.57878
SSO1838	-	Conserved hypothetical protein	ND	18.6086		Saci_1791	-	hypothetical protein	6.07493	6.1779
SSO1839	pqqE-4	Coenzyme PQQ synthesis protein E (pqqE-4)	20	20		Saci_1792	-	short chain dehydrogenase	3.27321	3.13823
SSO1840	pqqE-5	Coenzyme PQQ synthesis protein E (pqqE-5)	14.4483	14.937		Saci_1793	-	conserved Archaeal protein	5.18509	ND
SSO1842	gapN-2	Glyceraldehyde-3-phosphate dehydrogenase, NADP dependent (gapN-2)	4.25494	4.72493		Saci_1794	-	hypothetical membrane protein	6.01284	6.11806
SSO1844	-	Transposase ISC1316	ND	ND		Saci_1795	-	membrane protein	ND	ND
SSO1845	-	First ORF in transposon ISC1217	ND	ND		Saci_1796	-	hypothetical protein	ND	ND
SSO1847	-	Second ORF in transposon ISC1359	ND	ND		Saci_1797	-	hypothetical membrane protein	ND	ND
SSO1850	-	First ORF in transposon ISC1359	ND	ND		Saci_1798	-	conserved Archaeal membrane protein	4.8766	5.57878
SSO1851	-	Second ORF in transposon ISC1217	ND	ND		Saci_1799	-	ABC transporter	ND	5.01503
SSO1853	-	Second ORF in transposon ISC1359	ND	ND		Saci_1800	-	ABC-2 type transporter	ND	ND
SSO1856	-	First ORF in transposon ISC1359	ND	ND		Saci_1801	-	conserved Archaeal protein	3.25774	2.83433
SSO1857	-	Conserved hypothetical protein	6.64735	10.3043		Saci_1802	-	conserved Archaeal 4Fe-4S binding protein	5.72866	ND
SSO1858	-	Hypothetical protein	6.33538	6.49546		Saci_1803	-	conserved Prokaryal protein	3.57939	3.01917
SSO1859	htpX-1	Heat shock protein (htpX-1)	4.85331	5.00436		Saci_1804	-	hypothetical protein	4.73311	4.60298
SSO1860	-	Bacitracin resistance protein	ND	ND		Saci_1805	-	conserved Archaeal membrane protein	ND	ND
SSO1861	-	Conserved hypothetical protein	3.83139	4.07837		Saci_1806	-	sugar transporter	19.3134	20
SSO1863	-	Multidrug-efflux transporter	11.3003	14.9162		Saci_1807	-	conserved Archaeal protein	ND	5.56481
SSO1864	-	Microsomal dipeptidase	4.71241	5.50812		Saci_1808	-	hypothetical protein	5.08274	4.93055
SSO1865	-	Conserved hypothetical protein	6.74235	8.59017		Saci_1809	-	hypothetical protein	5.09613	5.37729
SSO1866	-	Conserved hypothetical protein	ND	ND		Saci_1810	-	ABC transporter	4.09538	4.37891
SSO1867	-	Conserved hypothetical protein	ND	ND		Saci_1811	-	conserved membrane protein	4.43045	4.50889
SSO1868	-	Conserved hypothetical protein	ND	ND		Saci_1812	-	hypothetical protein	20	20
SSO9092	-	Conserved hypothetical protein	8.51428	ND		Saci_1813	-	conserved Archaeal protein	20	ND
SSO1869	-	Conserved hypothetical protein	19.5754	ND		Saci_1814	-	carboxymuconolactone decarboxylase	ND	ND
SSO1870	-	Hypothetical protein	20	20		Saci_1815	-	hypothetical protein	ND	ND
SSO1871	-	Transposase ISC1234	ND	ND		Saci_1816	-	glycosyl hydrolase	ND	5.30315
SSO1872	-	Hypothetical protein	16.1676	20		Saci_1817	-	conserved Archaeal membrane protein	ND	ND
SSO1873	-	Hypothetical protein	ND	ND		Saci_1818	-	conserved membrane protein	ND	3.6432
SSO1874	-	Conserved hypothetical protein	ND	ND		Saci_1819	-	conserved Crenarchaeal protein	ND	15.7396
SSO1875	-	Hypothetical protein	10.7528	ND		Saci_1820	-	Mn2+ and Fe2+ transporter	12.6512	20
SSO1876	-	Hypothetical protein	6.09632	ND		Saci_1821	-	conserved Archaeal protein	5.40704	5.08344
SSO9115	-	Conserved hypothetical protein	7.01235	8.00469		Saci_1822	-	conserved Rieske (2Fe-2S) protein	ND	ND
SSO1877	-	Hypothetical protein	5.77733	7.52619		Saci_1823	-	thioredoxin	ND	ND
SSO1878	-	Hypothetical protein	20	ND		Saci_1824	-	conserved Archaeal protein	9.636	13.3184
SSO1879	-	ATP-dependent helicase, putative	ND	ND		Saci_1825	-	hypothetical protein	ND	8.45305
SSO1880	-	Conserved hypothetical protein	20	20		Saci_1826	-	conserved Archaeal protein	5.30755	6.11556
SSO1881	doxD-like	Terminal quinol oxidase, subunit, putative (doxD-like)	ND	ND		Saci_1827	-	glycosyl transferase group 1	ND	4.68932
SSO1882	doxA-like	Terminal quinol oxidase, subunit II, putative (doxA-like)	7.61472	ND		Saci_1828	-	conserved transporter protein	8.32333	ND
SSO9134	-	Partial ORF from ISC1904	ND	ND		Saci_1829	-	hypothetical protein	ND	ND
SSO9135	-	Partial ORF from ISC1904	ND	ND		Saci_1830	-	conserved Archaeal protein	13.3909	16.4427
SSO9136	-	Conserved hypothetical protein	8.73766	8.99304		Saci_1831	-	conserved Archaeal protein	9.50322	11.0314
SSO1883	-	Transposase ISC1234	ND	ND		Saci_1832	-	hypothetical protein	ND	15.9023
SSO1884	-	Conserved hypothetical protein	ND	ND		Saci_1833	-	hypothetical protein	ND	ND
SSO1885	-	Hypothetical protein	16.2722	ND		Saci_1834	-	conserved Archaeal protein	4.80629	4.33776
SSO1886	-	Thermopsin precursor, probable	7.91997	ND		Saci_1835	proP	proline/betaine transporter	4.37265	4.54063
SSO1888	-	Transposase ISC1058	ND	ND		Saci_1836	-	amidohydrolase	ND	ND
SSO1889	-	ATP-dependent RNA helicase	ND	ND		Saci_1837	-	aspartate aminotransferase	8.83828	8.12124
SSO1890	-	Conserved hypothetical protein	ND	ND		Saci_1838	-	carbon monoxide dehydrogenase large chain	ND	3.88474
SSO1891	-	Hypothetical protein	20	ND		Saci_1839	-	membrane protein	ND	ND
SSO1892	-	Conserved hypothetical protein	3.85258	4.09343		Saci_1840	-	hypothetical protein	9.28412	ND
SSO1893	-	ABC transporter, ATP binding protein	ND	ND		Saci_1841	-	hypothetical protein	3.51666	ND
SSO1894	-	Hypothetical protein	ND	ND		Saci_1842	-	conserved Crenarchaeal protein	ND	6.27088
SSO1896	-	2-haloalkanoic acid dehalogenase	ND	ND		Saci_1843	-	hypothetical protein	ND	13.1636
SSO1897	-	Transposase ISC1078	ND	ND		Saci_1844	-	hypothetical protein	8.95168	ND
SSO1898	-	Conserved hypothetical protein	ND	20		Saci_1845	-	hypothetical protein	ND	ND
SSO1899	-	Hypothetical protein	17.2313	20		Saci_1846	-	hypothetical protein	ND	20
SSO9180	ssh7A /Sso7d-2	7 KD DNA-binding protein (SSO7D) (SSH7A) (ssh7A /Sso7d-2)	6.72064	ND		Saci_1847	-	glutamine amidotransferase class-II	20	19.8871
SSO1900	-	NADH oxidase	ND	ND		Saci_1848	-	proline/betaine transporter	3.89265	3.89003
SSO1901	-	Hypothetical protein	ND	ND		Saci_1849	bgaS	beta-galactosidase	ND	ND
SSO1902	-	Hypothetical protein	ND	ND		Saci_1850	-	membrane protein	6.71843	4.8243
SSO1903	acsA-3	Acetyl-CoA synthetase (acetate-CoA ligase) amino-end fragment	7.02569	6.96189		Saci_1851	-	regulatory protein	ND	6.19001
SSO1904	-	Transposase ISC1439	ND	ND		Saci_1852	-	hypothetical protein	ND	ND
SSO9201	acsA-3	Acetyl-CoA synthetase (acetate-CoA ligase) carboxy-end fragment	ND	ND		Saci_1853	-	membrane protein	10.7688	13.7867
SSO1905	-	Allantoin permease	3.34303	3.67186		Saci_1854	-	outer surface protein A	10.4372	14.5736
SSO1906	-	Amino acid transporter related protein	ND	ND		Saci_1855	-	hypothetical protein	9.73923	12.0651
SSO1907	gdhA-2	NAD specific glutamate dehydrogenase (gdhA-2)	ND	ND		Saci_1856	-	conserved membrane protein	ND	18.2369
SSO1908	-	Hypothetical protein	ND	ND		Saci_1857	-	aldehyde dehydrogenase	6.45255	6.65555
SSO1909	-	Multidrug resistance protein	6.67596	7.30434		Saci_1858	cbsA	cytochrome b558/566 subunit A	ND	4.75849
SSO1910	-	Hypothetical protein	ND	ND		Saci_1859	cbsB	cytochrome b558/566 subunit B	ND	6.24088
SSO1912	-	Hypothetical protein	ND	ND		Saci_1860	-	conserved Archaeal protein	ND	ND
SSO1911	-	Conserved hypothetical protein	ND	ND		Saci_1861	soxC	cytochrome b	4.20443	4.50483
SSO9221	rpoM-2	DNA-directed RNA polymerase, subunit M (rpoM-2)	ND	ND		Saci_1862	-	conserved Archaeal protein	ND	ND
SSO1913	-	Conserved hypothetical protein	9.28793	15.9711		Saci_1863	-	hypothetical protein	ND	ND
SSO1914	-	Hypothetical protein	ND	ND		Saci_1864	-	hypothetical protein	7.37676	7.17186
SSO1915	-	First ORF in transposon ISC1913	ND	ND		Saci_1865	-	hypothetical protein	4.26329	3.94866
SSO1916	-	Second ORF in transposon ISC1913	ND	ND		Saci_1866	-	hypothetical protein	ND	ND
SSO1917	-	Hypothetical protein	ND	ND		Saci_1867	-	hypothetical protein	ND	ND
SSO1918	-	Conserved hypothetical protein	9.0409	13.4913		Saci_1868	-	hypothetical protein	ND	ND
SSO1919	-	First ORF in transposon ISC1395	ND	ND		Saci_1869	-	membrane bound kinase	4.07895	3.89357
SSO9241	-	Second ORF in transposon ISC1395	ND	ND		Saci_1871	-	hypothetical protein	6.49024	6.35456
SSO1920	-	Hypothetical protein	ND	ND		Saci_1872	-	putative ATP-dependent helicase	2.8688	2.78564
SSO1921	-	Hypothetical protein	20	ND		Saci_1873	-	hypothetical protein	2.75246	2.70684
SSO9250	-	Partial ORF in transposon ISC1212	ND	ND		Saci_1874	-	hypothetical protein	2.43589	2.57532
SSO1922	-	Conserved hypothetical protein	20	20		Saci_1875	-	hypothetical protein	ND	3.82823
SSO1923	rfbC-2	dTDP-4-dehydrorhamnose 3,5 epimerase (rfbC-2)	ND	ND		Saci_1876	-	hypothetical protein	4.14203	4.57525
SSO1924	-	Transposase ISC1229	ND	ND		Saci_1877	-	hypothetical protein	4.44719	4.4441
SSO9268	-	Hypothetical protein	ND	ND		Saci_1878	-	hypothetical protein	ND	ND
SSO9270	-	Second ORF in partial transposon ISC1913	ND	ND		Saci_1879	-	conserved Archaeal protein	ND	ND
SSO1926	-	Transposase ISC1190	ND	ND		Saci_1880	-	hypothetical protein	ND	ND
SSO1927	-	First ORF in partial transposon ISC1913	ND	ND		Saci_1881	-	hypothetical protein	ND	ND
SSO1928	-	Hypothetical protein	ND	ND		Saci_1882	-	conserved Archaeal protein	3.67475	3.57376
SSO1929	-	Hypothetical protein	ND	ND		Saci_1883	-	conserved Archaeal protein	ND	3.41122
SSO1930	gdhA-3	NAD specific glutamate dehydrogenase (gdhA-3)	ND	ND		Saci_1884	-	conserved Archaeal protein	ND	ND
SSO1931	-	Hypothetical protein	ND	8.45169		Saci_1885	-	alkyldihydroxyacetonephosphate synthase	3.27499	3.24675
SSO1932	-	Hypothetical protein	8.27843	11.7418		Saci_1886	-	hypothetical protein	6.76159	7.27623
SSO1933	-	Hypothetical protein	ND	ND		Saci_1887	-	hypothetical protein	ND	ND
SSO1934	-	Antibiotic ABC transporter ATP binding protein	ND	ND		Saci_1888	-	hypothetical protein	ND	3.40328
SSO1936	-	Conserved hypothetical protein	ND	ND		Saci_1891	-	hypothetical protein	ND	ND
SSO1937	-	Partial transposase in ISC1225	ND	ND		Saci_1892	-	hypothetical protein	ND	3.92644
SSO1938	-	Transposase ISC1225	ND	ND		Saci_1893	-	hypothetical protein	ND	3.73622
SSO1939	-	Conserved hypothetical protein	6.74204	ND		Saci_1894	-	hypothetical protein	ND	ND
SSO1941	thiC-2	Thiamine biosynthesis protein (thiC-2)	3.78479	3.60803		Saci_1895	-	hypothetical protein	3.92988	3.62121
SSO1942	ilvC-3	Ketol-acid reductoisomerase (ilvC-3)	ND	ND		Saci_1896	-	hypothetical protein	3.97729	3.85653
SSO1943	-	Transposase ISC1229	ND	ND		Saci_1897	-	hypothetical protein	4.94615	3.93881
SSO1945	-	Conserved hypothetical protein	6.05205	5.86231		Saci_1898	-	hypothetical protein	ND	ND
SSO1946	-	Transposase ISC1290	ND	ND		Saci_1899	-	hypothetical protein	ND	ND
SSO1947	-	Hypothetical protein	5.58945	ND		Saci_1900	-	hypothetical protein	ND	ND
SSO1948	-	Hypothetical protein	ND	ND		Saci_1901	-	hypothetical protein	5.76001	6.03195
SSO1949	-	Endoglucanase precursor	7.47438	ND		Saci_1902	-	hypothetical protein	4.21033	3.63437
SSO1951	-	Transposase ISC1190	ND	ND		Saci_1903	-	hypothetical protein	ND	ND
SSO1952	cpsA-2	Thermostable carboxypeptidase (cpsA-2)	3.02676	ND		Saci_1904	-	partially conserved Archaeal protein	ND	4.64827
SSO1953	-	Hypothetical protein	ND	ND		Saci_1905	-	hypothetical protein	5.9461	6.44951
SSO1954	-	Dolichyl-phosphate mannose synthase related protein	ND	ND		Saci_1906	-	membrane protein	4.2127	3.88449
SSO1956	-	Hypothetical protein	ND	ND		Saci_1907	-	conserved Archaeal protein	4.83573	4.15627
SSO1957	-	Hypothetical protein	ND	ND		Saci_1908	-	membrane protein	5.32262	6.18491
SSO1958	-	Transport membrane protein (permease)	20	20		Saci_1909	-	dolichyl-phosphate beta-glucosyltransferase	ND	7.774
SSO1959	-	Hypothetical protein	11.1032	15.8168		Saci_1910	-	hypothetical protein	6.35482	7.21411
SSO1960	-	Hypothetical protein	6.70845	7.39791		Saci_1911	-	glycosyl transferase	ND	ND
SSO1961	-	Hypothetical protein	15.1731	ND		Saci_1912	-	conserved membrane protein	5.12617	5.86738
SSO1962	-	Conserved hypothetical protein	20	20		Saci_1913	-	hypothetical protein	6.47483	6.70164
SSO1963	-	Hypothetical protein	ND	ND		Saci_1914	-	glycosyl transferase group 1	6.20948	5.72463
SSO1964	-	First ORF in transposon ISC1913	ND	ND		Saci_1915	-	glycosyl transferase	4.47239	4.28417
SSO1966	-	Transposase ISC1190	ND	ND		Saci_1916	-	hypothetical protein	5.00098	5.5223
SSO9368	-	Second ORF in transposon ISC1913	ND	ND		Saci_1917	-	conserved membrane protein	5.79226	6.32442
SSO1967	-	Third ORF in transposon ISC1913	ND	ND		Saci_1918	-	conserved Archaeal protein	ND	3.63614
SSO1968	-	Conserved hypothetical protein	20	20		Saci_1919	-	membrane protein	ND	4.97883
SSO9378	-	Conserved hypothetical protein	20	20		Saci_1920	-	membrane protein	7.5163	7.30191
SSO1969	-	Hypothetical protein	ND	ND		Saci_1921	-	hypothetical protein	11.6649	11.6981
SSO1970	-	Conserved hypothetical protein	ND	ND		Saci_1922	-	hypothetical protein	ND	4.14507
SSO1971	-	First ORF in transposon ISC1190	ND	ND		Saci_1923	-	hypothetical protein	6.10833	6.60645
SSO1972	-	Second ORF in transposon ISC1190	ND	ND		Saci_1924	-	hypothetical protein	ND	ND
SSO1974	-	Conserved hypothetical protein	6.96367	8.92086		Saci_1925	cysH	phosphoadenosine phosphosulfate reductase	ND	ND
SSO1975	-	Conserved hypothetical protein	ND	ND		Saci_1926	-	hypothetical protein	ND	ND
SSO1976	-	Conserved hypothetical protein	5.73554	5.55759		Saci_1927	-	hypothetical protein	4.14403	3.81145
SSO1977	-	Hypothetical protein	ND	ND		Saci_1928	-	hypothetical protein	ND	4.34184
SSO1978	-	First ORF in transposon ISC1225	ND	ND		Saci_1929	-	hypothetical protein	ND	ND
SSO1980	-	Transposase ISC1332	4.6862	4.90426		Saci_1930	-	hypothetical protein	ND	11.1877
SSO9407	-	Second ORF in transposon ISC1225	ND	ND		Saci_1931	-	hypothetical protein	6.77993	7.50654
SSO1981	-	Hypothetical protein, plasmid pNOB8 orfs 620 and 630A homolog	ND	ND		Saci_1932	-	hypothetical protein	ND	ND
SSO1983	-	Hypothetical protein	ND	ND		Saci_1933	-	hypothetical protein	ND	ND
SSO1984	-	Hypothetical protein	11.0297	ND		Saci_1934	-	pyridine nucleotide-disulphide oxidoreductase	4.77075	5.10116
SSO1985	-	Hypothetical protein	ND	ND		Saci_1935	pox	pyruvate oxidase	6.80068	5.52485
SSO1986	-	Hypothetical protein	6.82126	7.09664		Saci_1936	-	hypothetical protein	ND	ND
SSO1987	-	Conserved hypothetical protein	4.18697	4.26702		Saci_1937	-	hypothetical protein	ND	ND
SSO1988	-	Hypothetical protein	3.70108	3.86492		Saci_1938	-	aldehyde dehydrogenase	ND	4.58785
SSO1989	-	Hypothetical protein	ND	ND		Saci_1939	-	hypothetical protein	5.3212	5.46845
SSO1990	-	Conserved hypothetical protein	2.95464	ND		Saci_1940	pip	proline iminopeptidase	ND	4.5451
SSO1991	-	Hypothetical protein	ND	ND		Saci_1941	-	ISC1913-like transposase	ND	ND
SSO1992	-	Conserved hypothetical protein	ND	ND		Saci_1942	-	proline iminopeptidase	20	20
SSO1993	-	Hypothetical protein	ND	ND		Saci_1943	-	sugar proton symporter	4.29779	4.4756
SSO1994	-	Conserved hypothetical protein	ND	ND		Saci_1944	-	conserved membrane protein	5.20713	4.2946
SSO1995	-	First ORF in transposon ISC1225	ND	ND		Saci_1945	-	hypothetical protein	ND	ND
SSO1996	-	Hypothetical protein	6.31504	ND		Saci_1946	-	hypothetical protein	ND	5.93587
SSO1997	-	Conserved hypothetical protein	4.67456	4.76594		Saci_1947	-	hypothetical protein	10.7669	11.6098
SSO1998	-	Conserved hypothetical protein	ND	ND		Saci_1948	-	transporter	ND	4.46096
SSO1999	-	ATP-dependent RNA helicase homolog	ND	ND		Saci_1949	-	conserved Crenarchaeal protein	ND	ND
SSO2001	-	Hypothetical protein	ND	ND		Saci_1950	-	hypothetical protein	ND	ND
SSO2002	-	Hypothetical protein	ND	ND		Saci_1951	-	hypothetical protein	ND	ND
SSO2004	-	Hypothetical protein	ND	ND		Saci_1952	-	hypothetical protein	17.4945	20
SSO2005	-	Conserved hypothetical protein	ND	ND		Saci_1953	-	hypothetical protein	ND	ND
SSO2006	-	First ORF in transposon ISC1048	ND	ND		Saci_1954	-	conserved Archaeal PIN domain protein	9.16359	5.90375
SSO2007	-	Second ORF in transposon ISC1048	ND	ND		Saci_1955	-	hypothetical protein	4.95105	5.64279
SSO2008	huyA-2	N-methyl hydantoinase A (huyA-2)	ND	ND		Saci_1956	-	conserved Prokaryal protein	ND	ND
SSO2010	hyuB-2	N-methyl hydantoinase B (hyuB-2)	4.31112	3.88165		Saci_1957	-	sugar transporter	3.35746	3.5463
SSO2012	-	Hypothetical protein	20	20		Saci_1958	-	hypothetical protein	3.20776	3.38638
SSO2013	-	Hypothetical protein	ND	ND		Saci_1959	-	hypothetical membrane protein	2.89958	2.84319
SSO2014	-	Hypothetical protein	20	ND		Saci_1960	-	membrane protein	3.07477	2.7044
SSO9500	-	Conserved hypothetical protein	18.2371	ND		Saci_1961	-	ABC transporter	2.76872	2.75279
SSO2015	-	Protease, putative	ND	ND		Saci_1962	-	hypothetical membrane protein	ND	2.642
SSO2017	paaF-4	Enoyl CoA hydratase (paaF-4)	ND	ND		Saci_1963	-	conserved Archaeal Rieske-type (2Fe-2S) protein	ND	5.92474
SSO2018	-	Ring oxydation complex/ phenylacetic acid degradation related protein	ND	ND		Saci_1964	-	hypothetical protein	9.24691	20
SSO2019	-	Ring oxydation complex/ phenylacetic acid degradation related protein	20	ND		Saci_1965	-	short chain dehydrogenase	3.69922	3.57845
SSO2020	acsA-4	Acetyl-CoA synthetase (acetate-CoA ligase) amino-end fragment (acsA-4)	ND	ND		Saci_1966	fadD	long-chain-fatty-acid-CoA ligase	3.3524	3.4624
SSO2021	acsA-4	Acetyl-CoA synthetase (acetate-CoA ligase) carboxy-end fragment (acsA-4)	ND	ND		Saci_1967	-	mandelate racemase/muconate lactonizing enzyme	3.24453	3.40928
SSO2022	-	Ring oxydation complex/ phenylacetic acid degradation related protein	ND	ND		Saci_1968	-	conserved acetyl-CoA acetyltransferase	3.52182	3.25838
SSO2023	-	Hypothetical protein	ND	ND		Saci_1969	-	hypothetical protein	3.48075	3.18116
SSO2024	-	hypothetical protein	ND	ND		Saci_1970	-	hypothetical protein	ND	ND
SSO2025	-	NADH oxidase	4.25696	ND		Saci_1972	-	conserved Archaeal transport protein	ND	6.09568
SSO9535	ssh7A /Sso7d-3	7 KD DNA-binding protein (SSO7D) (SSH7A) (ssh7A /Sso7d-3)	ND	ND		Saci_1973	-	conserved Prokaryal membrane protein	8.70492	13.2919
SSO2026	-	Hypothetical protein	ND	ND		Saci_1974	-	hypothetical protein	ND	ND
SSO2027	-	Conserved hypothetical protein	ND	ND		Saci_1975	-	modification methylase	ND	ND
SSO2028	-	2-haloalkanoic acid dehalogenase	12.5018	17.6316		Saci_1976	-	hypothetical protein	ND	ND
SSO2029	-	Hypothetical protein	16.5087	14.3546		Saci_1977	-	conserved Archaeal protein	ND	4.57072
SSO2030	-	ABC transporter	3.73833	3.90746		Saci_1978	-	hypothetical protein	ND	4.55096
SSO2031	-	Conserved hypothetical protein	ND	ND		Saci_1979	-	hypothetical protein	3.4078	3.52195
SSO2032	-	Hypothetical protein	14.6987	15.1977		Saci_1980	-	conserved Archaeal protein	ND	ND
SSO2033	-	Transposase ISC1058	ND	ND		Saci_1981	-	conserved Archaeal protein	ND	ND
SSO2035	-	Conserved hypothetical protein	4.45191	5.51638		Saci_1982	-	membrane protein	ND	5.01587
SSO2036	-	ATP-dependent RNA helicase	ND	ND		Saci_1983	-	hypothetical protein	ND	ND
SSO2037	-	Thermopsin precursor, probable	ND	ND		Saci_1984	-	hypothetical protein	5.87219	5.31725
SSO2038	-	Hypothetical protein	ND	ND		Saci_1985	-	hypothetical protein	5.34205	ND
SSO2039	-	Metabolite transport protein	13.9493	15.6683		Saci_1986	-	hypothetical protein	6.88417	ND
SSO2040	pepQ-like2	Prolidase (Xaa-Pro dipeptidase) (pepQ-like2)	ND	ND		Saci_1987	-	hypothetical protein	ND	ND
SSO2041	acsA-5	Acetyl-CoA synthetase (acetate-CoA ligase) (acsA-5)	ND	ND		Saci_1988	-	hypothetical protein	15.5414	10.8892
SSO2042	-	Allantoin permease	ND	ND		Saci_1989	-	hypothetical protein	ND	ND
SSO2043	-	Amino acid transporter related protein	3.40894	3.46685		Saci_1990	-	hypothetical protein	ND	ND
SSO2044	gdhA-4	NAD specific glutamate dehydrogenase (gdhA-4)	ND	3.8815		Saci_1991	-	universally conserved protein	ND	4.92529
SSO2045	-	Protease	5.43172	ND		Saci_1992	-	hypothetical protein	5.07973	5.66945
SSO2046	-	Hypothetical protein	ND	ND		Saci_1993	-	hypothetical protein	ND	ND
SSO2047	-	Multidrug resistance protein	ND	ND		Saci_1994	-	hypothetical protein	ND	ND
SSO2048	-	Hypothetical protein	ND	ND		Saci_1998	-	hypothetical membrane protein	ND	4.77858
SSO2050	-	Hypothetical protein	ND	ND		Saci_1999	-	hypothetical protein	ND	ND
SSO2049	-	Conserved hypothetical protein	ND	ND		Saci_2000	-	ABC transporter, ATPase component	3.81664	3.89357
SSO2052	-	Conserved hypothetical protein	ND	ND		Saci_2001	-	hypothetical protein	ND	ND
SSO2053	hpaA	4-hydroxyphenylacetate-3-hydroxylase (hpaA)	4.98538	5.47857		Saci_2002	-	hypothetical protein	ND	ND
SSO2054	-	Catechol 2,3-dioxygenase (metapyrocatechase)	4.93627	5.88258		Saci_2003	-	hypothetical protein	ND	ND
SSO2055	-	Conserved hypothetical protein	ND	ND		Saci_2004	-	hypothetical protein	ND	ND
SSO2057	-	Sugar transport related protein	7.09526	10.6255		Saci_2005	-	hypothetical protein	ND	ND
SSO2058	-	Hypothetical protein	20	20		Saci_2006	-	hypothetical protein	4.59747	5.61796
SSO2059	acsA-6	Acetyl-CoA synthetase (acetate-CoA ligase) (acsA-6)	4.80984	5.33545		Saci_2007	-	hypothetical membrane protein	8.45469	11.6663
SSO2060	acd-3	Acyl-CoA dehydrogenase (acd-3)	5.04379	5.66653		Saci_2008	-	hypothetical protein	19.5208	ND
SSO2061	acaB-2	Acetyl-CoA C-acetyltransferase (acetoacetyl-CoA thiolase) (acaB-2)	4.17267	4.07874		Saci_2009	-	hypothetical membrane protein	10.6882	11.9307
SSO2062	acaB-3	Acetyl-CoA C-acetyltransferase (acetoacetyl-CoA thiolase) (acaB-3)	3.42961	3.84177		Saci_2010	-	conserved Archaeal protein	ND	ND
SSO2063	-	Conserved hypothetical protein	3.40689	3.77425		Saci_2011	-	conserved Archaeal protein	ND	5.94823
SSO2064	-	Conserved hypothetical protein	3.72894	3.44557		Saci_2012	-	hypothetical protein	ND	ND
SSO2066	-	Hypothetical protein	5.7711	7.12569		Saci_2016	-	conserved Archaeal protein	20	20
SSO2067	iorA	Indolepyruvate ferredoxin oxidoreductase alpha subunit (iorA)	3.28057	3.60481		Saci_2017	-	phosphohistidine phosphatase/mutase	4.78711	5.62956
SSO2069	iorB	Indolepyruvate ferredoxin oxidoreductase beta subunit (iorB)	3.64932	ND		Saci_2018	-	hypothetical protein	4.46175	5.20877
SSO2070	acsA-7	Acetyl-CoA synthetase (acetate-CoA ligase) (acsA-7)	4.54289	ND		Saci_2019	-	thymidylate kinase	ND	4.38531
SSO2071	bcp-1	Peroxiredoxin, bacterioferritin comigratory protein homolog (bcp-1)	20	20		Saci_2020	-	thymidylate kinase-like protein	4.11561	4.04475
SSO2072	-	Conserved hypothetical protein	ND	20		Saci_2021	-	hypothetical protein	ND	ND
SSO2073	-	Conserved hypothetical protein	ND	ND		Saci_2022	-	ISC1913-like resolvase	ND	ND
SSO2074	-	Transport protein, putative	ND	ND		Saci_2023	-	ISC1913-like transposase	ND	ND
SSO2076	-	Hypothetical protein	ND	ND		Saci_2024	-	hypothetical membrane protein	ND	ND
SSO2077	-	Transposase ISC1217	ND	ND		Saci_2025	-	conserved Archaeal protein	ND	6.35456
SSO2078	-	Conserved hypothetical protein	14.8345	20		Saci_2026	-	conserved TPR domain protein	9.14125	11.8156
SSO2079	-	Conserved hypothetical protein	6.11711	6.84171		Saci_2027	-	hypothetical protein	20	20
SSO2080	arf	Archaeal Rieske-type ferredoxin (arf)	ND	ND		Saci_2028	-	conserved nickel transporter	ND	ND
SSO2081	-	Hypothetical protein	7.99585	ND		Saci_2029	-	hypothetical protein	ND	ND
SSO2083	-	Conserved hypothetical protein	20	20		Saci_2030	-	conserved Archaeal PIN domain protein	ND	ND
SSO2085	-	Hypothetical protein	20	ND		Saci_2031	-	conserved Archaeal protein	ND	ND
SSO2086	-	Transposase ISC1439	ND	ND		Saci_2032	-	glycerol-3-phosphate dehydrogenase	ND	ND
SSO2087	clcD	Carboxymethylenebutenolidase, putative (clcD)	5.6874	6.65329		Saci_2033	-	glycerol kinase	ND	ND
SSO2088	-	Peptidase, putative	6.34591	ND		Saci_2034	-	glycerol uptake facilitator protein	4.877	4.30662
SSO2089	-	Conserved hypothetical protein	6.64448	7.67533		Saci_2035	-	hypothetical protein	8.00357	9.2478
SSO2090	-	Transposase ISC1078	ND	ND		Saci_2036	-	hydantoinase	4.61835	4.40689
SSO2091	cutA-2	Carbon monoxide dehydrogenase, large chain (cutA-2)	3.25288	3.1579		Saci_2037	-	hypothetical protein	4.46939	4.17681
SSO2092	-	Hypothetical protein	5.03728	5.54647		Saci_2038	-	hypothetical membrane protein	ND	3.82165
SSO2093	treZ	Malto-oligosyltrehalose trehalohydrolase (treZ)	ND	4.36075		Saci_2039	-	pyrimidine transporter	5.59824	4.6207
SSO2094	treX	Glycogen debranching enzyme (treX)	ND	ND		Saci_2040	-	transcriptional regulator	ND	ND
SSO2095	treY	Maltooligosyltrehalose synthase (treY)	3.83115	4.05608		Saci_2041	huyA	hydantoin utilization protein	ND	ND
SSO2096	-	Conserved hypothetical protein	ND	ND		Saci_2042	-	hypothetical protein	ND	ND
SSO2098	tri	Tricorn protease (tri)	ND	ND		Saci_2043	-	hypothetical protein	ND	5.22556
SSO2097	ribD	5-amino-6-(5-phosphoribosylamino)uracil reductase (ribD)	ND	6.69704		Saci_2044	-	hypothetical protein	ND	5.06413
SSO2099	-	Transposase ISC1234	ND	ND		Saci_2045	-	hypothetical protein	ND	ND
SSO2100	-	Hypothetical protein	ND	ND		Saci_2046	-	hypothetical protein	4.25875	4.03388
SSO2101	-	Conserved hypothetical protein	9.30659	ND		Saci_2047	-	hypothetical protein	ND	ND
SSO2102	-	Hypothetical protein	ND	ND		Saci_2048	-	hypothetical protein	4.51445	4.50822
SSO2103	-	Third ORF in transposon ISC1225	ND	ND		Saci_2049	-	hypothetical protein	3.77557	4.08802
SSO2104	-	Fourth ORF in transposon ISC1225	ND	ND		Saci_2052	-	hypothetical protein	3.94668	3.92618
SSO2105	-	Conserved hypothetical protein	ND	4.07466		Saci_2053	-	hypothetical protein	ND	ND
SSO2106	-	Conserved hypothetical protein	ND	ND		Saci_2054	-	hypothetical protein	ND	20
SSO2107	-	Hypothetical protein	8.87898	ND		Saci_2055	-	3-polyprenyl-4-hydroxybenzoate decarboxylase	ND	20
SSO2108	-	Hypothetical protein	ND	ND		Saci_2056	-	hypothetical protein	8.26942	9.91239
SSO2109	-	Hypothetical protein	20	ND		Saci_2057	-	alcohol dehydrogenase	ND	20
SSO2110	-	Hypothetical protein	4.60967	4.88134		Saci_2058	-	conserved transport protein	ND	ND
SSO2111	-	Conserved hypothetical protein	5.83164	7.21327		Saci_2059	-	aromatic ring dioxygenase subunit A	ND	ND
SSO2112	-	Conserved hypothetical protein	ND	7.1003		Saci_2060	-	aromatic ring dioxygenase subunit B	ND	ND
SSO2113	-	Metabolite permease, putative	5.49031	5.78307		Saci_2061	-	conserved HTH domain protein	ND	ND
SSO2114	-	Conserved hypothetical protein	ND	ND		Saci_2062	acs	acetyl-coenzyme A synthetase	ND	ND
SSO2115	-	Hypothetical protein	6.4684	ND		Saci_2063	-	enoyl-CoA hydratase	ND	ND
SSO2116	-	Cobalt transport ATP-binding protein (cbiO-2) homolog, putative	5.35031	5.31999		Saci_2064	-	aldehyde oxidase and xanthine dehydrogenase	5.4212	5.71972
SSO2117	-	Conserved hypothetical protein	20	20		Saci_2065	-	conserved membrane protein	ND	20
SSO2118	-	Hypothetical protein	ND	ND		Saci_2066	-	hypothetical protein	5.42022	5.51722
SSO2119	-	Hypothetical protein	ND	8.43475		Saci_2067	-	hypothetical protein	6.41735	6.68372
SSO2120	-	Transposase ISC1439	ND	ND		Saci_2068	-	hypothetical protein	ND	10.3986
SSO2121	bcp-2	Peroxiredoxin, bacterioferritin comigratory protein homolog (bcp-2)	ND	11.9247		Saci_2069	-	hypothetical protein	ND	ND
SSO2122	gatA-3	Glutamyl-tRNA amidotransferase, subunit A (gatA-3)	ND	ND		Saci_2070	-	hypothetical protein	ND	ND
SSO2123	-	First ORF in transposon ISC1316	ND	ND		Saci_2071	-	hypothetical membrane protein	ND	ND
SSO2124	-	Second ORF in transposon ISC1316	ND	ND		Saci_2072	-	hypothetical protein	ND	ND
SSO2125	-	Hypothetical protein	9.23703	9.20426		Saci_2073	-	conserved membrane protein	ND	20
SSO2126	-	L-lactate permease	4.31438	4.78531		Saci_2074	-	conserved HD domain protein	20	19.3546
SSO2127	-	Transport protein, permease	6.23306	7.3502		Saci_2075	-	hypothetical protein	6.31935	7.7489
SSO2128	porD-like	Pyruvate synthase delta chain (Pyruvic-ferredoxin oxidoreductase delta chain) (porD-like)	4.20067	ND		Saci_2076	-	sugar transporter	ND	ND
SSO2129	porA-like	Pyruvate synthase alpha chain (Pyruvic-ferredoxin oxidoreductase alpha chain) (porA-like)	3.99687	4.15773		Saci_2077	-	hypothetical protein	ND	3.6302
SSO2130	porB-like	Pyruvate synthase beta chain (Pyruvic-ferredoxin oxidoreductase beta chain) (porB-like)	4.51864	4.08192		Saci_2078	-	membrane protein	19.0256	20
SSO2131	-	Transcriptional regulator homolog (Lrp/AsnC family)	9.65343	10.4407		Saci_2079	-	hypothetical protein	ND	ND
SSO2132	-	Transposase ISC1078	ND	ND		Saci_2080	-	conserved Crenarchaeal protein	ND	ND
SSO2133	glpK-2	Glycerol kinase (glpK-2)	5.69903	5.39205		Saci_2081	cyp119	cytochrome P450	ND	ND
SSO2134	-	Sugar transport related protein	8.101	9.22261		Saci_2082	-	ISC1173-like transposase	ND	5.78144
SSO2135	-	Membrane conserved hypothetical protein	5.15457	4.90567		Saci_2083	-	isochorismatase family protein	ND	4.49572
SSO2137	-	ABC transporter, ATP binding protein	5.32276	4.54544		Saci_2084	-	conserved membrane transporter	ND	ND
SSO2138	-	Conserved hypothetical protein	5.56151	5.62204		Saci_2085	-	hypothetical protein	ND	ND
SSO2139	-	Conserved hypothetical protein	8.00935	ND		Saci_2086	-	4.5 kDa protein	ND	ND
SSO2140	-	Conserved hypothetical protein	ND	ND		Saci_2087	soxC	cytochrome b	3.85464	4.04121
SSO2141	apeH-2	Acylaminoacyl-peptidase, putative (apeH-2)	4.02924	3.95448		Saci_2088	-	cytochrome c and quinol oxidase polypeptide I	4.00356	4.14908
SSO2142	-	Hypothetical protein	ND	ND		Saci_2089	soxA	conserved quinol oxidase polypeptide II	ND	4.53205
SSO2143	-	Second ORF in transposon ISC1316	ND	ND		Saci_2090	-	conserved Archaeal protein	4.68141	5.42396
SSO2144	-	First ORF in transposon ISC1316	ND	ND		Saci_2091	-	conserved membrane protein	ND	ND
SSO2145	-	Transposase ISC1439	ND	ND		Saci_2092	-	conserved membrane protein	ND	ND
SSO2146	-	Conserved hypothetical protein	6.81409	5.84098		Saci_2093	-	conserved membrane protein	10.6164	14.2924
SSO2148	-	Conserved hypothetical protein	20	20		Saci_2094	-	manganese transporter	ND	ND
SSO2150	cutA-3	Carbon monoxide dehydrogenase, large chain (cutA-3)	3.13014	3.59368		Saci_2095	-	sugar transporter	ND	ND
SSO2151	-	Conserved hypothetical protein	20	ND		Saci_2096	-	sulfocyanin	ND	ND
SSO2152	-	Hypothetical protein	ND	ND		Saci_2097	-	conserved membrane protein	ND	12.2774
SSO2153	-	Transposase ISC1217	ND	ND		Saci_2098	-	conserved Archaeal membrane protein	ND	5.77421
SSO2154	-	Tricorn protease interacting factor F2	3.06358	3.12201		Saci_2099	-	hypothetical protein	ND	ND
SSO2155	-	Hypothetical protein	8.89538	ND		Saci_2100	-	hypothetical protein	ND	ND
SSO2156	-	Endonuclease IV related protein	3.4389	4.13708		Saci_2101	-	conserved 4Fe-4S binding domain protein	ND	ND
SSO2157	-	Conserved hypothetical protein	5.20833	4.28256		Saci_2102	-	hypothetical protein	4.70122	4.62106
SSO2158	-	Hypothetical protein	5.83161	ND		Saci_2103	-	hypothetical protein	5.5337	10.5745
SSO2159	-	2-haloalkanoic acid dehalogenase	4.51179	4.89955		Saci_2104	-	hypothetical protein	10.8722	16.5106
SSO2160	-	Conserved hypothetical protein	ND	ND		Saci_2105	-	conserved TPR domain protein	3.20707	3.36889
SSO2161	rfbD-3	dTDP-4-dehydrorhamnose reductase (rfbD-3)	20	ND		Saci_2106	-	conserved Archaeal 4Fe-4S binding domain protein	ND	11.6278
SSO2162	-	Dehydrogenase, putative	3.07069	3.23382		Saci_2107	-	hypothetical protein	5.45571	ND
SSO2163	-	Histidine triad (Hit) family protein, putative	3.98964	3.7714		Saci_2108	-	hypothetical protein	ND	ND
SSO2164	-	Hypothetical protein	ND	ND		Saci_2109	nrfD	polysulphide reductase	ND	5.96064
SSO2165	-	Hypothetical protein	7.00735	7.94206		Saci_2110	-	sugar transporter	ND	ND
SSO2166	-	Hypothetical protein	ND	ND		Saci_2111	-	sugar transporter	4.61835	4.35223
SSO2167	-	Conserved hypothetical protein	5.12359	5.43398		Saci_2112	-	transcriptional regulator MarR family	6.47833	7.07378
SSO2169	-	Conserved hypothetical protein	20	ND		Saci_2113	-	drug transporter	ND	ND
SSO2170	-	Hypothetical protein	4.29525	4.36173		Saci_2114	-	hypothetical protein	ND	4.73745
SSO2171	-	Conserved hypothetical protein	ND	ND		Saci_2115	-	hypothetical protein	ND	ND
SSO2172	nadE	NH(3+) dependent NAD(+) synthetase (nadE)	3.76546	3.53357		Saci_2116	-	conserved Archaeal HTH DNA binding domain protein	12.5558	ND
SSO2174	-	Amidohydrolase, putative	4.1784	3.61961		Saci_2117	coxL	carbon monoxide dehydrogenase large chain	ND	3.02816
SSO9953	-	Transcription regulator, putative	20	ND		Saci_2118	-	conserved Archaeal membrane protein	ND	8.15325
SSO2175	-	Conserved hypothetical protein	ND	ND		Saci_2119	-	hypothetical protein	ND	ND
SSO2176	-	Hypothetical protein	ND	ND		Saci_2121	-	membrane protein	3.89695	3.41257
SSO2177	-	SAM-dependent methyltransferase, putative	ND	ND		Saci_2122	-	hypothetical protein	ND	3.79554
SSO2178	asd-2	Aspartate-semialdehyde dehydrogenase (ASA dehydrogenase) (asd-2)	6.26579	6.91274		Saci_2123	-	ABC transporter	6.2902	6.15383
SSO2179	-	Hypothetical protein	8.98326	10.733		Saci_2124	-	amidohydrolase family	6.58498	ND
SSO2181	-	Peptidase related protein	5.44926	6.37592		Saci_2125	-	conserved Crenarchaeal protein	ND	ND
SSO2182	idh	Isocitrate dehydrogenase, probable (idh)	3.46658	3.50603		Saci_2126	adh	conserved NAD-dependent alcohol dehydrogenase	4.15695	4.07082
SSO2183	-	Hypothetical protein	20	ND		Saci_2127	-	transporter	ND	7.19853
SSO2184	cdc6-3	Cell division control 6/orc1 protein homolog (cdc6-3)	4.14924	4.26987		Saci_2128	-	peptidase	ND	3.43701
SSO2186	-	Hypothetical protein	6.60665	7.8964		Saci_2129	-	sugar transporter	4.49517	ND
SSO2187	-	Pterin-4-alpha-carbinolamine dehydratase, putative	15.5364	9.85183		Saci_2130	-	oxidoreductase	4.02667	4.45665
SSO2188	-	Hypothetical protein	4.11076	4.65508		Saci_2131	argE	acetylornithine deacetylase	ND	3.36681
SSO2190	-	Hypothetical protein	4.58874	4.81588		Saci_2132	amaB	N-carbamoyl-L-amino acid amidohydrolase	3.97413	4.14822
SSO2191	-	Conserved hypothetical protein	ND	6.30911		Saci_2133	-	conserved membrane protein	17.8431	ND
SSO2192	-	Hypothetical protein	5.60228	5.69335		Saci_2134	-	arginase	3.52741	3.34354
SSO2193	-	Hypothetical protein	7.85363	8.1305		Saci_2135	-	DNA repair ATPase	ND	4.75812
[truncated: 979 more rows]
